# Supplementary material for: (E)-N-Benzyl­ideneadamantan-1-amine
Source: Acta Crystallogr Sect E Struct Rep Online. 2012 Mar 21;68(Pt 4):o1130. doi: 10.1107/S1600536812011415 (PMC3344076; doi:10.1107/S1600536812011415)
Supplement: Supplementary file 1 [file e-68-o1130-sup1.cif]

##############################################################################
#                                                                            #
# This CIF contains the data in a paper accepted for publication in          #
# Acta Crystallographica Section E. It conforms to the requirements of       #
# Notes for Authors for Acta Crystallographica Section E, and has been       #
# peer reviewed under the auspices of the IUCr Commission on Journals.       #
#                                                                            #
# Full details of the Crystallographic Information File format               #
# are given in the paper "The Crystallographic Information File (CIF):       #
# a New Standard Archive File for Crystallography" by S. R. Hall, F. H.      #
# Allen and I. D. Brown [Acta Cryst. (1991), A47, 655-685].                  #
#                                                                            #
# The current version of the core CIF dictionary is obtainable from          #
# ftp://ftp.iucr.org/pub/cif_core.dic.                                       #
#                                                                            #
# Software is freely available for graphical display of the structure(s)     #
# in this CIF. For information consult the CIF software page                 #
# http://www.iucr.org/resources/cif/software.                                #
#                                                                            #
# This file may be used for bona fide research purposes within the           #
# scientific community so long as proper attribution is given to the journal # 
# article from which it was obtained.                                        #
#                                                                            #
##############################################################################
data_I
_audit_creation_method     SHELXL-97
_chemical_name_systematic
;
(<i>E</i>)-<i>N</i>-Benzylideneadamantan-1-amine
;
_chemical_name_common     ?
_chemical_formula_moiety     'C17 H21 N'
_chemical_formula_sum     'C17 H21 N'
_chemical_formula_iupac     'C17 H21 N'
_chemical_formula_weight     239.35
_chemical_melting_point     320.5
_symmetry_cell_setting     orthorhombic
_symmetry_space_group_name_H-M     'P 21 21 21'
_symmetry_space_group_name_hall     'P 2ac 2ab'
loop_
    _symmetry_equiv_pos_as_xyz
    'x, y, z'
    '-x+1/2, -y, z+1/2'
    '-x, y+1/2, -z+1/2'
    'x+1/2, -y+1/2, -z'
_cell_length_a     6.480(2)
_cell_length_b     7.141(2)
_cell_length_c     29.674(11)
_cell_angle_alpha     90.00
_cell_angle_beta     90.00
_cell_angle_gamma     90.00
_cell_volume     1373.1(8)
_cell_formula_units_Z     4
_cell_measurement_reflns_used     5300
_cell_measurement_theta_min     2.8
_cell_measurement_theta_max     26.37
_cell_measurement_temperature     296(2)
_exptl_crystal_description     plate-shaped
_exptl_crystal_colour     colourless
_exptl_crystal_size_max     0.33
_exptl_crystal_size_mid     0.29
_exptl_crystal_size_min     0.22
_exptl_crystal_density_diffrn     1.158
_exptl_crystal_density_meas     ?
_exptl_crystal_density_method     'not measured'
_exptl_crystal_F_000     520
_exptl_absorpt_coefficient_mu     0.066
_exptl_absorpt_correction_type     multi-scan
_exptl_absorpt_process_details     '(SADABS; Sheldrick, 1996)'
_exptl_absorpt_correction_T_min     0.978
_exptl_absorpt_correction_T_max     0.986
_exptl_special_details     ?
_diffrn_ambient_temperature     296(2)
_diffrn_radiation_type     MoK\a
_diffrn_radiation_wavelength     0.71073
_diffrn_radiation_source     'fine-focus sealed tube'
_diffrn_radiation_monochromator     graphite
_diffrn_measurement_device_type     'Bruker SMART CCD area-detector'
_diffrn_measurement_method     '\w scans'
_diffrn_detector_area_resol_mean     ?
_diffrn_reflns_number     4971
_diffrn_reflns_av_R_equivalents     0.0252
_diffrn_reflns_av_sigmaI/netI     0.0455
_diffrn_reflns_theta_min     2.75
_diffrn_reflns_theta_max     26.37
_diffrn_reflns_theta_full     26.37
_diffrn_measured_fraction_theta_max     0.985
_diffrn_measured_fraction_theta_full     0.985
_diffrn_reflns_limit_h_min     -5
_diffrn_reflns_limit_h_max     8
_diffrn_reflns_limit_k_min     -8
_diffrn_reflns_limit_k_max     6
_diffrn_reflns_limit_l_min     -30
_diffrn_reflns_limit_l_max     37
_diffrn_standards_number     0
_diffrn_standards_interval_count     .
_diffrn_standards_interval_time     .
_diffrn_standards_decay_%     0
_refine_special_details
;
Refinement of <i>F</i>^2^ against ALL reflections. The weighted <i>R</i>-factor
<i>wR</i> and goodness of fit <i>S</i> are based on <i>F</i>^2^, conventional
<i>R</i>-factors <i>R</i> are based on <i>F</i>, with <i>F</i> set to zero for
negative <i>F</i>^2^. The threshold expression of <i>F</i>^2^ >
\s(<i>F</i>^2^) is used only for calculating <i>R</i>-factors(gt) <i>etc</i>.
and is not relevant to the choice of reflections for refinement.
<i>R</i>-factors based on <i>F</i>^2^ are statistically about twice as large
as those based on <i>F</i>, and <i>R</i>- factors based on ALL data will be
even larger.
;
_reflns_number_total     2726
_reflns_number_gt     1981
_reflns_threshold_expression     I>2\s(I)
_refine_ls_structure_factor_coef     Fsqd
_refine_ls_matrix_type     full
_refine_ls_R_factor_all     0.0759
_refine_ls_R_factor_gt     0.0495
_refine_ls_wR_factor_gt     0.1230
_refine_ls_wR_factor_ref     0.1399
_refine_ls_goodness_of_fit_ref     0.992
_refine_ls_restrained_S_all     0.992
_refine_ls_number_reflns     2726
_refine_ls_number_parameters     163
_refine_ls_number_restraints     0
_refine_ls_hydrogen_treatment     constr
_refine_ls_weighting_scheme     calc
_refine_ls_weighting_details
         'calc w=1/[\s^2^(Fo^2^)+(0.0708P)^2^+0.1812P] where P=(Fo^2^+2Fc^2^)/3'
_atom_sites_solution_hydrogens     geom
_atom_sites_solution_primary     direct
_atom_sites_solution_secondary     difmap
_refine_ls_shift/su_max     0.000
_refine_ls_shift/su_mean     0.000
_refine_diff_density_max     0.175
_refine_diff_density_min     -0.172
_refine_ls_extinction_method     none
_refine_ls_extinction_coef     ?
_refine_ls_abs_structure_details
;Flack, H. D. (1983). <i>Acta Cryst.</i> A<b>39</b>,
876--881, 1097 Friedel pairs
;
_refine_ls_abs_structure_Flack     -3(5)
loop_
    _atom_type_symbol
    _atom_type_description
    _atom_type_scat_dispersion_real
    _atom_type_scat_dispersion_imag
    _atom_type_scat_source
    'C' 'C' 0.0033 0.0016
                         'International Tables Vol C Tables 4.2.6.8 and 6.1.1.4'
    'H' 'H' 0.0000 0.0000
                         'International Tables Vol C Tables 4.2.6.8 and 6.1.1.4'
    'N' 'N' 0.0061 0.0033
                         'International Tables Vol C Tables 4.2.6.8 and 6.1.1.4'
_computing_data_collection     'SMART (Bruker, 2004)'
_computing_cell_refinement     'SAINT (Bruker, 2004)'
_computing_data_reduction     'SAINT (Bruker, 2004)'
_computing_structure_solution     'SHELXS97 (Sheldrick, 2008)'
_computing_structure_refinement     'SHELXL97 (Sheldrick, 2008)'
_computing_molecular_graphics     'XP in SHELXTL (Sheldrick, 2008)'
_computing_publication_material     'SHELXTL (Sheldrick, 2008)'
loop_
    _atom_site_type_symbol
    _atom_site_label
    _atom_site_fract_x
    _atom_site_fract_y
    _atom_site_fract_z
    _atom_site_U_iso_or_equiv
    _atom_site_adp_type
    _atom_site_calc_flag
    _atom_site_refinement_flags
    _atom_site_occupancy
    _atom_site_symmetry_multiplicity
    _atom_site_disorder_assembly
    _atom_site_disorder_group
    C C1 0.1858(3) 0.5833(3) 0.14354(7) 0.0372(5) Uani d . 1 1 . .
    C C2 0.3828(4) 0.5357(3) 0.16995(9) 0.0527(6) Uani d . 1 1 . .
    H H2A 0.4953 0.5136 0.1490 0.063 Uiso calc R 1 1 . .
    H H2B 0.3611 0.4222 0.1872 0.063 Uiso calc R 1 1 . .
    C C3 0.2221(4) 0.7625(3) 0.11730(8) 0.0479(6) Uani d . 1 1 . .
    H H3A 0.0982 0.7945 0.1007 0.057 Uiso calc R 1 1 . .
    H H3B 0.3326 0.7429 0.0957 0.057 Uiso calc R 1 1 . .
    C C4 0.0121(3) 0.6168(3) 0.17747(8) 0.0456(6) Uani d . 1 1 . .
    H H4A -0.0107 0.5039 0.1950 0.055 Uiso calc R 1 1 . .
    H H4B -0.1146 0.6458 0.1615 0.055 Uiso calc R 1 1 . .
    C C5 0.0674(4) 0.7804(3) 0.20945(7) 0.0474(6) Uani d . 1 1 . .
    H H5 -0.0453 0.8011 0.2309 0.057 Uiso calc R 1 1 . .
    C C6 0.2638(4) 0.7272(4) 0.23476(9) 0.0570(7) Uani d . 1 1 . .
    H H6A 0.2993 0.8259 0.2558 0.068 Uiso calc R 1 1 . .
    H H6B 0.2402 0.6133 0.2518 0.068 Uiso calc R 1 1 . .
    C C7 0.4407(4) 0.6974(3) 0.20206(8) 0.0514(6) Uani d . 1 1 . .
    H H7 0.5671 0.6664 0.2186 0.062 Uiso calc R 1 1 . .
    C C8 0.4736(4) 0.8731(3) 0.17412(9) 0.0539(6) Uani d . 1 1 . .
    H H8A 0.5135 0.9755 0.1938 0.065 Uiso calc R 1 1 . .
    H H8B 0.5848 0.8522 0.1528 0.065 Uiso calc R 1 1 . .
    C C9 0.2796(4) 0.9257(3) 0.14885(8) 0.0471(6) Uani d . 1 1 . .
    H H9 0.3031 1.0398 0.1312 0.057 Uiso calc R 1 1 . .
    C C10 0.1026(4) 0.9556(3) 0.18180(9) 0.0513(6) Uani d . 1 1 . .
    H H10A 0.1348 1.0595 0.2016 0.062 Uiso calc R 1 1 . .
    H H10B -0.0221 0.9865 0.1653 0.062 Uiso calc R 1 1 . .
    C C11 -0.0168(4) 0.3554(3) 0.10652(8) 0.0476(6) Uani d . 1 1 . .
    H H11 -0.1226 0.3914 0.1258 0.057 Uiso calc R 1 1 . .
    C C12 -0.0603(4) 0.2091(3) 0.07252(8) 0.0490(6) Uani d . 1 1 . .
    C C13 0.0838(4) 0.1560(3) 0.04071(8) 0.0554(7) Uani d . 1 1 . .
    H H13 0.2133 0.2121 0.0404 0.067 Uiso calc R 1 1 . .
    C C14 0.0355(6) 0.0188(3) 0.00920(9) 0.0681(8) Uani d . 1 1 . .
    H H14 0.1322 -0.0163 -0.0124 0.082 Uiso calc R 1 1 . .
    C C15 -0.1551(6) -0.0648(4) 0.00991(9) 0.0731(9) Uani d . 1 1 . .
    H H15 -0.1870 -0.1577 -0.0109 0.088 Uiso calc R 1 1 . .
    C C16 -0.2978(5) -0.0116(4) 0.04126(10) 0.0740(9) Uani d . 1 1 . .
    H H16 -0.4274 -0.0676 0.0416 0.089 Uiso calc R 1 1 . .
    C C17 -0.2507(4) 0.1241(4) 0.07226(9) 0.0610(7) Uani d . 1 1 . .
    H H17 -0.3490 0.1592 0.0935 0.073 Uiso calc R 1 1 . .
    N N1 0.1537(3) 0.4325(2) 0.11053(6) 0.0480(5) Uani d . 1 1 . .
loop_
    _atom_site_aniso_label
    _atom_site_aniso_U_11
    _atom_site_aniso_U_22
    _atom_site_aniso_U_33
    _atom_site_aniso_U_12
    _atom_site_aniso_U_13
    _atom_site_aniso_U_23
    C1 0.0310(11) 0.0377(11) 0.0429(11) -0.0010(9) 0.0002(9) -0.0021(9)
    C2 0.0429(13) 0.0489(14) 0.0663(16) 0.0083(10) -0.0030(12) 0.0003(12)
    C3 0.0482(14) 0.0500(13) 0.0455(12) -0.0002(11) 0.0021(10) 0.0020(11)
    C4 0.0390(12) 0.0479(12) 0.0498(13) -0.0016(11) 0.0036(10) 0.0002(10)
    C5 0.0378(12) 0.0591(13) 0.0453(12) -0.0008(11) 0.0085(10) -0.0021(11)
    C6 0.0570(16) 0.0657(16) 0.0482(13) -0.0072(14) -0.0023(12) 0.0035(12)
    C7 0.0349(12) 0.0594(14) 0.0597(14) 0.0034(10) -0.0114(12) 0.0059(12)
    C8 0.0377(13) 0.0601(14) 0.0637(15) -0.0106(12) 0.0016(12) 0.0006(13)
    C9 0.0449(13) 0.0422(12) 0.0544(13) -0.0013(10) 0.0013(11) 0.0072(10)
    C10 0.0425(14) 0.0469(13) 0.0644(14) 0.0046(10) -0.0021(11) -0.0056(12)
    C11 0.0428(13) 0.0448(12) 0.0552(14) 0.0031(11) 0.0020(11) -0.0013(11)
    C12 0.0612(15) 0.0374(11) 0.0486(12) -0.0024(11) -0.0054(12) 0.0021(10)
    C13 0.0636(16) 0.0423(13) 0.0604(15) -0.0039(11) 0.0016(13) 0.0039(12)
    C14 0.103(2) 0.0458(14) 0.0551(15) 0.0063(16) 0.0102(16) -0.0020(12)
    C15 0.114(3) 0.0505(15) 0.0543(15) -0.0180(17) -0.0164(18) -0.0031(13)
    C16 0.083(2) 0.0658(17) 0.0730(19) -0.0313(16) -0.0089(17) -0.0048(15)
    C17 0.0646(17) 0.0592(15) 0.0592(15) -0.0128(13) -0.0007(14) -0.0028(13)
    N1 0.0479(11) 0.0420(10) 0.0541(11) -0.0021(9) 0.0033(10) -0.0048(9)
_geom_special_details
;
All e.s.d.'s (except the e.s.d. in the dihedral angle between two l.s. planes)
are estimated using the full covariance matrix. The cell e.s.d.'s are taken
into account individually in the estimation of e.s.d.'s in distances, angles
and torsion angles; correlations between e.s.d.'s in cell parameters are only
used when they are defined by crystal symmetry. An approximate (isotropic)
treatment of cell e.s.d.'s is used for estimating e.s.d.'s involving l.s.
planes.
;
loop_
    _geom_bond_atom_site_label_1
    _geom_bond_atom_site_label_2
    _geom_bond_site_symmetry_2
    _geom_bond_distance
    _geom_bond_publ_flag
    C1 N1 . 1.471(3) ?
    C1 C3 . 1.516(3) ?
    C1 C4 . 1.529(3) ?
    C1 C2 . 1.536(3) ?
    C2 C7 . 1.543(3) ?
    C2 H2A . 0.9700 ?
    C2 H2B . 0.9700 ?
    C3 C9 . 1.541(3) ?
    C3 H3A . 0.9700 ?
    C3 H3B . 0.9700 ?
    C4 C5 . 1.547(3) ?
    C4 H4A . 0.9700 ?
    C4 H4B . 0.9700 ?
    C5 C10 . 1.514(3) ?
    C5 C6 . 1.525(3) ?
    C5 H5 . 0.9800 ?
    C6 C7 . 1.517(3) ?
    C6 H6A . 0.9700 ?
    C6 H6B . 0.9700 ?
    C7 C8 . 1.519(3) ?
    C7 H7 . 0.9800 ?
    C8 C9 . 1.511(3) ?
    C8 H8A . 0.9700 ?
    C8 H8B . 0.9700 ?
    C9 C10 . 1.522(3) ?
    C9 H9 . 0.9800 ?
    C10 H10A . 0.9700 ?
    C10 H10B . 0.9700 ?
    C11 N1 . 1.240(3) ?
    C11 C12 . 1.480(3) ?
    C11 H11 . 0.9300 ?
    C12 C17 . 1.375(3) ?
    C12 C13 . 1.381(3) ?
    C13 C14 . 1.390(3) ?
    C13 H13 . 0.9300 ?
    C14 C15 . 1.371(5) ?
    C14 H14 . 0.9300 ?
    C15 C16 . 1.366(4) ?
    C15 H15 . 0.9300 ?
    C16 C17 . 1.371(4) ?
    C16 H16 . 0.9300 ?
    C17 H17 . 0.9300 ?
loop_
    _geom_angle_atom_site_label_1
    _geom_angle_atom_site_label_2
    _geom_angle_atom_site_label_3
    _geom_angle_site_symmetry_1
    _geom_angle_site_symmetry_3
    _geom_angle
    _geom_angle_publ_flag
    N1 C1 C3 . . 107.34(16) ?
    N1 C1 C4 . . 116.69(17) ?
    C3 C1 C4 . . 108.70(17) ?
    N1 C1 C2 . . 107.17(17) ?
    C3 C1 C2 . . 108.63(18) ?
    C4 C1 C2 . . 108.08(18) ?
    C1 C2 C7 . . 110.58(18) ?
    C1 C2 H2A . . 109.5 ?
    C7 C2 H2A . . 109.5 ?
    C1 C2 H2B . . 109.5 ?
    C7 C2 H2B . . 109.5 ?
    H2A C2 H2B . . 108.1 ?
    C1 C3 C9 . . 111.33(17) ?
    C1 C3 H3A . . 109.4 ?
    C9 C3 H3A . . 109.4 ?
    C1 C3 H3B . . 109.4 ?
    C9 C3 H3B . . 109.4 ?
    H3A C3 H3B . . 108.0 ?
    C1 C4 C5 . . 110.57(18) ?
    C1 C4 H4A . . 109.5 ?
    C5 C4 H4A . . 109.5 ?
    C1 C4 H4B . . 109.5 ?
    C5 C4 H4B . . 109.5 ?
    H4A C4 H4B . . 108.1 ?
    C10 C5 C6 . . 110.3(2) ?
    C10 C5 C4 . . 109.06(18) ?
    C6 C5 C4 . . 107.88(19) ?
    C10 C5 H5 . . 109.9 ?
    C6 C5 H5 . . 109.9 ?
    C4 C5 H5 . . 109.9 ?
    C7 C6 C5 . . 110.52(19) ?
    C7 C6 H6A . . 109.5 ?
    C5 C6 H6A . . 109.5 ?
    C7 C6 H6B . . 109.5 ?
    C5 C6 H6B . . 109.5 ?
    H6A C6 H6B . . 108.1 ?
    C6 C7 C8 . . 109.8(2) ?
    C6 C7 C2 . . 108.4(2) ?
    C8 C7 C2 . . 108.38(19) ?
    C6 C7 H7 . . 110.1 ?
    C8 C7 H7 . . 110.1 ?
    C2 C7 H7 . . 110.1 ?
    C9 C8 C7 . . 111.07(19) ?
    C9 C8 H8A . . 109.4 ?
    C7 C8 H8A . . 109.4 ?
    C9 C8 H8B . . 109.4 ?
    C7 C8 H8B . . 109.4 ?
    H8A C8 H8B . . 108.0 ?
    C8 C9 C10 . . 110.04(19) ?
    C8 C9 C3 . . 108.37(19) ?
    C10 C9 C3 . . 108.3(2) ?
    C8 C9 H9 . . 110.0 ?
    C10 C9 H9 . . 110.0 ?
    C3 C9 H9 . . 110.0 ?
    C5 C10 C9 . . 110.23(19) ?
    C5 C10 H10A . . 109.6 ?
    C9 C10 H10A . . 109.6 ?
    C5 C10 H10B . . 109.6 ?
    C9 C10 H10B . . 109.6 ?
    H10A C10 H10B . . 108.1 ?
    N1 C11 C12 . . 123.3(2) ?
    N1 C11 H11 . . 118.4 ?
    C12 C11 H11 . . 118.4 ?
    C17 C12 C13 . . 118.8(2) ?
    C17 C12 C11 . . 119.1(2) ?
    C13 C12 C11 . . 122.1(2) ?
    C12 C13 C14 . . 120.1(3) ?
    C12 C13 H13 . . 120.0 ?
    C14 C13 H13 . . 120.0 ?
    C15 C14 C13 . . 120.0(3) ?
    C15 C14 H14 . . 120.0 ?
    C13 C14 H14 . . 120.0 ?
    C16 C15 C14 . . 119.9(3) ?
    C16 C15 H15 . . 120.0 ?
    C14 C15 H15 . . 120.0 ?
    C15 C16 C17 . . 120.2(3) ?
    C15 C16 H16 . . 119.9 ?
    C17 C16 H16 . . 119.9 ?
    C16 C17 C12 . . 121.1(3) ?
    C16 C17 H17 . . 119.5 ?
    C12 C17 H17 . . 119.5 ?
    C11 N1 C1 . . 120.97(19) ?
_iucr_refine_instructions_details
;
TITL 1 in P2(1)2(1)2(1)
CELL 0.71073 6.4796 7.1413 29.6741 90 90 90
ZERR 4 0.0023 0.0024 0.0108 0 0 0
LATT -1
SYMM 0.5-X,-Y,0.5+Z
SYMM -X,0.5+Y,0.5-Z
SYMM 0.5+X,0.5-Y,-Z
SFAC C  H  N
UNIT 68 84 4
MERG 2
OMIT 3 0 6
OMIT 2 0 2
OMIT 4 0 10
OMIT 2 2 0
L.S. 4
ACTA
BOND $h
FMAP 2
PLAN 20
SHEL 999 0.8
SIZE 0.33 0.29 0.22
WGHT  0.063500  0.098000
FVAR  0.318390
TEMP 23
C1     1   0.185764  0.583314  0.143538 11.000000  0.030980  0.037730 =
           0.042920 -0.002140  0.000230 -0.001020
C2     1   0.382812  0.535741  0.169950 11.000000  0.042950  0.048920 =
           0.066270  0.000310 -0.003030  0.008270
AFIX 23
H2A    2   0.495284  0.513556  0.149049 11.000000 -1.200000
H2B    2   0.361118  0.422161  0.187241 11.000000 -1.200000
AFIX 0
C3     1   0.222123  0.762495  0.117296 11.000000  0.048170  0.050000 =
           0.045480  0.001960  0.002110 -0.000220
AFIX 23
H3A    2   0.098191  0.794482  0.100654 11.000000 -1.200000
H3B    2   0.332550  0.742891  0.095735 11.000000 -1.200000
AFIX 0
C4     1   0.012053  0.616800  0.177472 11.000000  0.038980  0.047940 =
           0.049790  0.000160  0.003550 -0.001610
AFIX 23
H4A    2  -0.010692  0.503937  0.194969 11.000000 -1.200000
H4B    2  -0.114585  0.645823  0.161501 11.000000 -1.200000
AFIX 0
C5     1   0.067408  0.780418  0.209452 11.000000  0.037770  0.059100 =
           0.045250 -0.002120  0.008490 -0.000820
AFIX 13
H5     2  -0.045312  0.801149  0.230899 11.000000 -1.200000
AFIX 0
C6     1   0.263757  0.727194  0.234755 11.000000  0.056980  0.065740 =
           0.048240  0.003540 -0.002300 -0.007160
AFIX 23
H6A    2   0.299332  0.825870  0.255833 11.000000 -1.200000
H6B    2   0.240245  0.613252  0.251793 11.000000 -1.200000
AFIX 0
C7     1   0.440704  0.697439  0.202058 11.000000  0.034950  0.059440 =
           0.059690  0.005860 -0.011450  0.003450
AFIX 13
H7     2   0.567073  0.666395  0.218594 11.000000 -1.200000
AFIX 0
C8     1   0.473587  0.873139  0.174125 11.000000  0.037750  0.060140 =
           0.063670  0.000580  0.001620 -0.010570
AFIX 23
H8A    2   0.513488  0.975546  0.193752 11.000000 -1.200000
H8B    2   0.584773  0.852212  0.152824 11.000000 -1.200000
AFIX 0
C9     1   0.279648  0.925683  0.148849 11.000000  0.044910  0.042150 =
           0.054380  0.007170  0.001320 -0.001270
AFIX 13
H9     2   0.303075  1.039810  0.131237 11.000000 -1.200000
AFIX 0
C10    1   0.102628  0.955611  0.181799 11.000000  0.042480  0.046940 =
           0.064440 -0.005630 -0.002060  0.004640
AFIX 23
H10A   2   0.134763  1.059530  0.201644 11.000000 -1.200000
H10B   2  -0.022082  0.986464  0.165311 11.000000 -1.200000
AFIX 0
C11    1  -0.016822  0.355438  0.106521 11.000000  0.042780  0.044810 =
           0.055180 -0.001330  0.001960  0.003150
AFIX 43
H11    2  -0.122640  0.391433  0.125841 11.000000 -1.200000
AFIX 0
C12    1  -0.060292  0.209110  0.072521 11.000000  0.061150  0.037370 =
           0.048580  0.002130 -0.005430 -0.002440
C13    1   0.083818  0.156002  0.040711 11.000000  0.063580  0.042310 =
           0.060400  0.003910  0.001600 -0.003900
AFIX 43
H13    2   0.213346  0.212082  0.040365 11.000000 -1.200000
AFIX 0
C14    1   0.035456  0.018772  0.009198 11.000000  0.103270  0.045800 =
           0.055120 -0.002000  0.010160  0.006300
AFIX 43
H14    2   0.132236 -0.016305 -0.012351 11.000000 -1.200000
AFIX 0
C15    1  -0.155053 -0.064827  0.009913 11.000000  0.114380  0.050510 =
           0.054290 -0.003070 -0.016370 -0.018050
AFIX 43
H15    2  -0.187009 -0.157661 -0.010930 11.000000 -1.200000
AFIX 0
C16    1  -0.297799 -0.011633  0.041258 11.000000  0.083250  0.065840 =
           0.072950 -0.004850 -0.008920 -0.031280
AFIX 43
H16    2  -0.427362 -0.067649  0.041573 11.000000 -1.200000
AFIX 0
C17    1  -0.250651  0.124103  0.072262 11.000000  0.064580  0.059150 =
           0.059190 -0.002800 -0.000700 -0.012770
AFIX 43
H17    2  -0.349019  0.159243  0.093460 11.000000 -1.200000
AFIX 0
N1     3   0.153721  0.432465  0.110532 11.000000  0.047920  0.041990 =
           0.054140 -0.004850  0.003320 -0.002140
Q1     1   0.424000  0.654000  0.125200 11.000000  0.050000      0.17
Q2     1   0.207700  0.488700  0.189700 11.000000  0.050000      0.14
Q3     1   0.059300  0.727300  0.131400 11.000000  0.050000      0.13
Q4     1  -0.140800  1.160400  0.156600 11.000000  0.050000      0.13
Q5     1   0.274400  0.444100  0.091800 11.000000  0.050000      0.12
Q6     1  -0.227500  0.259400  0.142700 11.000000  0.050000      0.11
Q7     1   0.182700  0.731600  0.306300 11.000000  0.050000      0.11
Q8     1   0.394000  0.236000  0.147700 11.000000  0.050000      0.10
Q9     1   0.007100  0.420000  0.191100 11.000000  0.050000      0.10
Q10    1  -0.290500 -0.144300 -0.018400 11.000000  0.050000      0.10
Q11    1   0.024900  0.433700  0.214400 11.000000  0.050000      0.10
Q12    1  -0.039500  0.867300  0.098900 11.000000  0.050000      0.09
Q13    1   0.240700  0.855300  0.305300 11.000000  0.050000      0.09
Q14    1  -0.063100  0.472300  0.187000 11.000000  0.050000      0.09
Q15    1  -0.342400  0.268400  0.122500 11.000000  0.050000      0.09
Q16    1   0.284900  0.340100  0.211000 11.000000  0.050000      0.09
Q17    1   0.262000  0.852800  0.073600 11.000000  0.050000      0.09
Q18    1   0.575600  0.286100  0.182200 11.000000  0.050000      0.09
Q19    1  -0.281100 -0.130600 -0.058500 11.000000  0.050000      0.09
Q20    1   0.120500  0.606600  0.075400 11.000000  0.050000      0.09
HKLF 4
END
;
data_global
_journal_date_recd_electronic     2011-12-13
_journal_date_accepted     2012-03-15
_journal_name_full     'Acta Crystallographica, Section E'
_journal_year     2012
_journal_volume     68
_journal_issue      4
_journal_page_first     o1130
_journal_page_last     o1130
_journal_paper_category     QO
_journal_paper_doi     10.1107/S1600536812011415
_journal_coeditor_code     GK2442
_publ_contact_author_name     'Xu-Dong Jin'
_publ_contact_author_address
;
College of Chemistry
Liaoning University
Shenyang 110036
People's Republic of China
;
_publ_contact_author_email     'jinxudong@yahoo.com'
_publ_contact_author_fax     '86 24 62202380'
_publ_contact_author_phone     '86 24 62202380'
_publ_section_title
;
(<i>E</i>)-<i>N</i>-Benzylideneadamantan-1-amine
;
loop_
    _publ_author_name
    _publ_author_footnote
    _publ_author_address
    'Jin, Xu-Dong' .
;
College of Chemistry, Liaoning University,
Shenyang 110036
People's Republic of China
;
    'Yin, Xue-Yue' .
;
College of Chemistry, Liaoning University,
Shenyang 110036
People's Republic of China
;
    'Wang, Hai-Bo' .
;
College of Chemistry, Liaoning University,
Shenyang 110036
People's Republic of China
;
    'Chang, Xiao-Hong' .
;
College of Chemistry, Liaoning University,
Shenyang 110036
People's Republic of China
;
    'Jin, Yue-Hong' .
;
Liaoning Provincial Institute of Measurement,
Shenyang 110004
People's Republic of China
;
