# Supplementary material for: (E)-N-Benzyl­ideneadamantan-1-amine
Source: Acta Crystallogr Sect E Struct Rep Online. 2012 Mar 21;68(Pt 4):o1130. doi: 10.1107/S1600536812011415 (PMC3344076; doi:10.1107/S1600536812011415)
Supplement: Supplementary file 2 [file e-68-o1130-Isup2.hkl]

# 
# h,k,l, Fc-squared, Fo-squared, sigma(Fo-squared) and status flag 
# 
data_I
_shelx_title ' 1 in P2(1)2(1)2(1)' 
_shelx_refln_list_code          4 
_shelx_F_calc_maximum      108.03 
_exptl_crystal_F_000       520.00 
_reflns_d_resolution_high  0.8001 
 
loop_ 
 _symmetry_equiv_pos_as_xyz 
 'x, y, z' 
 '-x+1/2, -y, z+1/2' 
 '-x, y+1/2, -z+1/2' 
 'x+1/2, -y+1/2, -z' 
 
_cell_length_a     6.4796 
_cell_length_b     7.1413 
_cell_length_c    29.6741 
_cell_angle_alpha  90.000 
_cell_angle_beta   90.000 
_cell_angle_gamma  90.000 
 
_shelx_F_squared_multiplier     1.000 
 
loop_ 
 _refln_index_h 
 _refln_index_k 
 _refln_index_l 
 _refln_F_squared_calc 
 _refln_F_squared_meas 
 _refln_F_squared_sigma 
 _refln_observed_status 
   4   0   0      364.99      373.87     12.03 o 
   6   0   0       17.98       21.90      3.45 o 
   8   0   0        0.15        0.99      3.26 o 
   1   1   0     2747.46     2866.34     45.33 o 
   2   1   0       53.80       52.64      1.77 o 
   3   1   0      234.15      248.32      5.50 o 
   4   1   0       27.76       27.38      1.39 o 
   5   1   0      175.12      140.80     13.37 o 
   6   1   0       11.69       11.80      2.20 o 
   7   1   0        7.14        4.73      2.09 o 
   8   1   0        0.42        3.60      2.37 o 
   0   2   0      724.14      670.49     30.48 o 
   1   2   0       17.87       13.48      0.76 o 
   3   2   0      173.63       88.98      3.75 o 
   5   2   0      128.10      135.74      4.88 o 
   6   2   0      119.35      115.54      4.60 o 
   7   2   0        2.86        4.33      2.06 o 
   1   3   0       38.59       30.34      1.14 o 
   2   3   0      437.62      430.46      7.49 o 
   3   3   0       24.53       23.45      1.81 o 
   4   3   0        2.65        2.68      1.42 o 
   5   3   0       39.30       38.61      2.11 o 
   6   3   0        0.00       -0.04      1.99 o 
   7   3   0        3.07        6.35      2.76 o 
   0   4   0       23.32       24.66      1.59 o 
   1   4   0       14.09       15.30      1.08 o 
   2   4   0       98.69       83.61      2.49 o 
   3   4   0       95.66       93.04      2.83 o 
   4   4   0       53.55       47.59      2.75 o 
   5   4   0      182.30      171.40      5.12 o 
   6   4   0       62.04       76.32      4.14 o 
   7   4   0       42.35       50.23      3.70 o 
   1   5   0       11.56       12.03      0.99 o 
   2   5   0        0.08        0.42      1.22 o 
   3   5   0        1.75        3.47      1.80 o 
   4   5   0       26.44       29.89      3.55 o 
   5   5   0       21.68       23.58      5.18 o 
   6   5   0        7.50        7.40      3.26 o 
   0   6   0       61.67       58.89      5.03 o 
   1   6   0      177.80      169.62      5.68 o 
   2   6   0      274.33      272.67     11.29 o 
   3   6   0       20.51       18.54      2.48 o 
   4   6   0        0.11        0.99      2.76 o 
   5   6   0        9.16       10.44      2.20 o 
   1   7   0       14.59       12.08      2.33 o 
   2   7   0       30.50       30.76      5.03 o 
   3   7   0       69.30       75.57      4.12 o 
   4   7   0        0.75       -1.78      3.16 o 
   5   7   0        0.62        4.93      3.35 o 
   0   8   0        1.47       -2.76      2.76 o 
   1   8   0        2.97        8.73      2.41 o 
   2   8   0        7.12        6.35      2.55 o 
   3   8   0        3.10       -0.44      3.01 o 
   3   0   1        0.42        0.10      1.38 o 
   4   0   1       90.53       97.08      3.45 o 
   5   0   1        0.69        0.88      1.71 o 
   6   0   1        0.05        1.60      2.22 o 
   7   0   1        4.44        4.71      2.13 o 
   8   0   1        3.52        5.70      5.18 o 
  -8   1   1       12.93       17.46      2.82 o 
  -7   1   1        9.29        7.84      2.23 o 
  -6   1   1       77.64       81.55      5.43 o 
  -5   1   1      709.20      635.33     60.12 o 
  -4   1   1      240.91      233.41      6.12 o 
  -3   1   1       74.02       99.93      2.91 o 
  -2   1   1      457.78      432.30      8.79 o 
  -1   1   1     5241.75     4977.55    104.23 o 
   0   1   1        4.68       -0.14      1.22 o 
   1   1   1     5241.28     4997.77     68.18 o 
   2   1   1      458.13      428.04      7.10 o 
   3   1   1       73.97      103.44      2.37 o 
   4   1   1      240.84      241.96      5.51 o 
   5   1   1      709.25      658.12     36.94 o 
   6   1   1       77.63       74.75      3.83 o 
   7   1   1        9.28        6.56      2.20 o 
   8   1   1       12.93       17.86      2.89 o 
  -7   2   1       10.31       12.45      2.44 o 
  -6   2   1        5.00        8.03      2.23 o 
  -5   2   1        3.46        3.29      1.92 o 
  -4   2   1       18.03       20.81      2.86 o 
  -3   2   1      195.60      209.33      7.00 o 
  -2   2   1      178.86      198.70      3.78 o 
  -1   2   1       23.12       22.77      1.23 o 
   0   2   1        0.64        0.32      0.46 o 
   1   2   1       23.05       23.73      0.86 o 
   2   2   1      178.72      200.59      3.74 o 
   3   2   1      195.54      199.54      4.78 o 
   4   2   1       18.01       21.99      2.05 o 
   5   2   1        3.46        3.60      1.95 o 
   6   2   1        5.01        8.89      2.08 o 
   7   2   1       10.32       10.89      3.26 o 
  -7   3   1       32.32       27.70      3.07 o 
  -6   3   1       21.44       24.17      2.86 o 
  -5   3   1       20.89       24.38      2.07 o 
  -4   3   1        2.52        3.62      2.66 o 
  -3   3   1      147.89      162.97      4.43 o 
  -2   3   1       30.06       24.59      1.30 o 
  -1   3   1       74.11       60.55      1.89 o 
   0   3   1       51.75       46.97      1.23 o 
   1   3   1       74.15       63.04      1.50 o 
   2   3   1       30.06       23.02      1.23 o 
   3   3   1      147.86      164.68      3.53 o 
   4   3   1        2.52        4.17      1.47 o 
   5   3   1       20.87       24.92      2.44 o 
   6   3   1       21.42       23.98      2.64 o 
   7   3   1       32.33       28.96      3.06 o 
  -7   4   1       14.94       23.04      4.73 o 
  -6   4   1       34.66       40.48      3.70 o 
  -5   4   1       14.70       12.97      1.99 o 
  -4   4   1        6.38       10.17      3.50 o 
  -3   4   1        1.67        3.54      1.23 o 
  -2   4   1       14.96       12.97      2.22 o 
  -1   4   1       12.28       10.93      1.07 o 
   0   4   1      164.00      185.68      3.17 o 
   1   4   1       12.25       12.54      2.14 o 
   2   4   1       14.94       13.89      1.23 o 
   3   4   1        1.68        0.69      1.16 o 
   4   4   1        6.39        4.51      1.80 o 
   5   4   1       14.73       10.84      1.58 o 
   6   4   1       34.68       34.95      3.00 o 
   7   4   1       14.93       23.61      4.34 o 
  -6   5   1       49.13       47.65      5.13 o 
  -5   5   1        7.77       10.36      2.86 o 
  -4   5   1        7.63        3.40      2.12 o 
  -3   5   1       20.53       22.65      1.81 o 
  -2   5   1      285.66      270.31      7.15 o 
  -1   5   1      503.92      465.15     20.99 o 
   0   5   1      415.09      215.34     30.73 o 
   1   5   1      503.97      496.47      7.38 o 
   2   5   1      285.58      268.79      5.39 o 
   3   5   1       20.54       20.87      2.26 o 
   4   5   1        7.63        4.34      2.66 o 
   5   5   1        7.76        9.61      2.76 o 
   6   5   1       49.16       48.14      5.03 o 
  -5   6   1        1.59        1.48      2.76 o 
  -4   6   1        5.14        5.23      2.86 o 
  -3   6   1       57.87       58.32      3.35 o 
  -2   6   1       20.35       20.93      2.54 o 
  -1   6   1       24.70       20.13      2.51 o 
   0   6   1        1.65        2.02      1.95 o 
   1   6   1       24.67       24.88      2.65 o 
   2   6   1       20.32       18.84      2.91 o 
   3   6   1       57.85       53.14      3.28 o 
   4   6   1        5.14        2.34      2.12 o 
   5   6   1        1.59        6.47      2.61 o 
  -5   7   1        6.87       14.11      3.95 o 
  -4   7   1       33.18       30.48      4.54 o 
  -3   7   1       45.18       51.09      5.92 o 
  -2   7   1       20.74       24.06      2.93 o 
  -1   7   1       20.13       21.20      2.65 o 
   0   7   1       14.69       16.65      2.54 o 
   1   7   1       20.12       15.59      2.44 o 
   2   7   1       20.72       22.44      2.72 o 
   3   7   1       45.14       55.26      4.34 o 
   4   7   1       33.19       31.76      4.54 o 
   5   7   1        6.87       11.64      3.65 o 
  -3   8   1       13.13        6.56      2.68 o 
  -2   8   1        3.18        2.07      4.39 o 
  -1   8   1       14.71       15.72      2.75 o 
   0   8   1        3.97        3.54      2.30 o 
   1   8   1       14.70       13.89      2.55 o 
   2   8   1        3.19        4.15      3.26 o 
   3   8   1       13.14       15.16      2.81 o 
   3   0   2      124.68      133.66      5.23 o 
   4   0   2       31.05       23.52      2.78 o 
   5   0   2        4.02        0.85      1.74 o 
   6   0   2       13.92       15.09      2.42 o 
   7   0   2        2.36        2.42      2.12 o 
   8   0   2        0.00        2.86      2.44 o 
  -8   1   2        0.56        2.94      2.27 o 
  -7   1   2        3.10        4.05      2.23 o 
  -6   1   2      162.32      158.86      5.13 o 
  -5   1   2        8.35       11.81      2.09 o 
  -4   1   2      112.24      121.66      3.75 o 
  -3   1   2      324.72      337.94      7.28 o 
  -2   1   2      345.60      335.22      7.11 o 
  -1   1   2     2344.92     2328.39     45.36 o 
   0   1   2        3.27        0.30      0.42 o 
   1   1   2     2344.95     2371.96     32.16 o 
   2   1   2      345.67      339.84      4.95 o 
   3   1   2      324.81      338.20      5.97 o 
   4   1   2      112.21      121.17      3.83 o 
   5   1   2        8.35       11.28      2.61 o 
   6   1   2      162.35      137.43      4.95 o 
   7   1   2        3.09        1.58      1.92 o 
   8   1   2        0.56        2.75      2.26 o 
  -7   2   2       37.95       36.91      3.17 o 
  -6   2   2       88.66       91.41      4.11 o 
  -5   2   2      239.78      246.02      9.47 o 
  -4   2   2      100.84      105.52      4.59 o 
  -3   2   2      209.71      182.69      6.91 o 
  -2   2   2       51.54       48.90      4.24 o 
  -1   2   2      171.68      207.19      3.85 o 
   0   2   2     1376.48     1409.67     22.18 o 
   1   2   2      171.65      204.41      3.21 o 
   2   2   2       51.62       55.14      1.57 o 
   3   2   2      209.60      191.93      3.68 o 
   4   2   2      100.93       96.29      9.23 o 
   5   2   2      239.70      238.54      6.58 o 
   6   2   2       88.63       92.38      4.15 o 
   7   2   2       37.96       35.97      3.10 o 
  -7   3   2        0.39        5.61      2.26 o 
  -6   3   2       11.61        9.99      2.30 o 
  -5   3   2        3.65        2.93      1.59 o 
  -4   3   2       35.48       34.67      2.27 o 
  -3   3   2       49.82       51.96      3.95 o 
  -2   3   2      211.65      225.52      5.55 o 
  -1   3   2      166.39      172.05      3.50 o 
   0   3   2       37.22       34.54      1.31 o 
   1   3   2      166.42      176.09      2.91 o 
   2   3   2      211.68      228.23      3.75 o 
   3   3   2       49.86       47.47      1.91 o 
   4   3   2       35.49       34.37      1.82 o 
   5   3   2        3.65        3.63      1.88 o 
   6   3   2       11.61       11.45      2.36 o 
   7   3   2        0.39        2.47      2.12 o 
  -7   4   2       36.80       38.03      3.49 o 
  -6   4   2      132.32      124.99      4.99 o 
  -5   4   2        3.61        5.31      1.78 o 
  -4   4   2       26.75       28.10      2.66 o 
  -3   4   2       15.00       18.59      1.92 o 
  -2   4   2       47.82       47.85      4.78 o 
  -1   4   2      317.10      305.39      8.07 o 
   0   4   2        0.73       -0.19      0.57 o 
   1   4   2      316.97      307.58      4.82 o 
   2   4   2       47.74       44.94      1.66 o 
   3   4   2       14.99       19.38      1.76 o 
   4   4   2       26.78       30.04      1.60 o 
   5   4   2        3.62        3.78      1.42 o 
   6   4   2      132.34      125.87      6.46 o 
   7   4   2       36.81       39.46      4.93 o 
  -6   5   2       16.97       20.91      3.75 o 
  -5   5   2        8.43        8.19      2.76 o 
  -4   5   2        3.94        5.05      1.88 o 
  -3   5   2       46.06       42.70      3.27 o 
  -2   5   2       19.44       18.39      1.57 o 
  -1   5   2       53.11       60.96      4.64 o 
   1   5   2       53.08       66.58      2.52 o 
   2   5   2       19.43       18.75      2.23 o 
   3   5   2       46.07       46.37      3.06 o 
   4   5   2        3.94        2.15      1.40 o 
   5   5   2        8.43        8.60      2.32 o 
   6   5   2       16.97       20.32      3.95 o 
  -5   6   2        0.36       -0.89      2.76 o 
  -4   6   2       54.58       51.30      4.73 o 
  -3   6   2       83.58       79.66      3.94 o 
  -2   6   2      194.86      192.22      6.14 o 
  -1   6   2      442.17      418.06     10.43 o 
   0   6   2       85.49       86.60      5.72 o 
   1   6   2      442.27      429.90      8.12 o 
   2   6   2      194.91      199.38      6.10 o 
   3   6   2       83.59       84.89      7.00 o 
   4   6   2       54.60       52.89      2.67 o 
   5   6   2        0.36        0.52      1.77 o 
  -5   7   2        2.83       -2.17      3.06 o 
  -4   7   2       15.86       17.95      3.85 o 
  -3   7   2       50.68       40.65      3.31 o 
  -2   7   2       19.08       22.91      2.79 o 
  -1   7   2       23.69       27.57      2.85 o 
   0   7   2        0.45        0.10      2.02 o 
   1   7   2       23.70       26.44      2.79 o 
   2   7   2       19.08       17.85      2.58 o 
   3   7   2       50.70       51.83      4.98 o 
   4   7   2       15.85       20.98      2.91 o 
   5   7   2        2.83        5.13      3.45 o 
  -3   8   2        2.40        7.00      3.85 o 
  -2   8   2        1.57        0.95      2.86 o 
  -1   8   2       29.31       30.09      6.51 o 
   0   8   2        0.99        2.48      2.42 o 
   1   8   2       29.32       33.15      3.28 o 
   2   8   2        1.57        0.60      2.42 o 
   3   8   2        2.40        0.32      2.34 o 
   1   0   3     3310.95     3099.15     83.06 o 
   3   0   3        4.02       -0.10      1.38 o 
   4   0   3      194.21      190.58      7.30 o 
   5   0   3       25.51       23.04      2.37 o 
   6   0   3       19.82       13.44      2.81 o 
   7   0   3        0.05        2.22      2.09 o 
   8   0   3        0.05        4.62      2.46 o 
  -8   1   3        5.45        7.40      2.50 o 
  -7   1   3        4.63        9.34      2.44 o 
  -6   1   3       37.13       33.72      2.85 o 
  -5   1   3      412.38      404.45     13.51 o 
  -4   1   3      178.44      182.26      5.08 o 
  -3   1   3      158.61      135.11      3.57 o 
  -2   1   3      631.78      630.34     19.33 o 
  -1   1   3     1771.38     1755.30     48.63 o 
   0   1   3    11670.83     9864.55    264.76 o 
   1   1   3     1771.77     1820.57     24.65 o 
   2   1   3      632.22      711.85     11.24 o 
   3   1   3      158.73      134.21      3.69 o 
   4   1   3      178.39      174.51      4.88 o 
   5   1   3      412.25      402.67     10.80 o 
   6   1   3       37.15       35.47      2.86 o 
   7   1   3        4.63        9.69      2.30 o 
   8   1   3        5.44        7.23      2.44 o 
  -7   2   3       28.91       27.56      2.96 o 
  -6   2   3       43.74       46.65      3.30 o 
  -5   2   3       16.18       16.30      1.78 o 
  -4   2   3        5.33        7.11      1.46 o 
  -3   2   3       37.80       41.06      5.47 o 
  -1   2   3      668.79      696.18     11.50 o 
   0   2   3        9.06        8.73      0.64 o 
   1   2   3      669.02      700.97      9.82 o 
   2   2   3       45.38       35.28      1.23 o 
   3   2   3       37.75       47.08      1.43 o 
   4   2   3        5.32        6.05      1.12 o 
   5   2   3       16.17       18.27      2.33 o 
   6   2   3       43.76       41.02      3.06 o 
   7   2   3       28.90       27.78      2.89 o 
  -7   3   3       18.52       23.60      2.93 o 
  -6   3   3       13.95       13.02      3.55 o 
  -5   3   3       41.30       39.48      4.69 o 
  -4   3   3       25.31       21.60      2.66 o 
  -3   3   3       85.42       98.77      3.42 o 
  -2   3   3      106.23       94.56      3.21 o 
  -1   3   3      321.06      306.17      5.57 o 
   0   3   3      127.19      110.27      3.60 o 
   1   3   3      320.91      303.17      5.35 o 
   2   3   3      106.16       98.92      2.32 o 
   3   3   3       85.46      100.62      2.30 o 
   4   3   3       25.31       22.91      1.64 o 
   5   3   3       41.29       39.25      2.85 o 
   6   3   3       13.93       11.32      2.19 o 
   7   3   3       18.51       30.87      6.26 o 
  -7   4   3        3.27        8.69      2.57 o 
  -6   4   3        2.26        7.79      3.45 o 
  -5   4   3       11.45        7.75      1.92 o 
  -4   4   3       63.22       66.28      3.37 o 
  -3   4   3        0.67       -0.56      1.52 o 
  -2   4   3        2.76        1.77      1.10 o 
  -1   4   3      179.90      181.38      5.06 o 
   0   4   3      161.61      168.62      4.74 o 
   1   4   3      180.02      183.64      3.92 o 
   2   4   3        2.76        2.52      0.82 o 
   3   4   3        0.67        0.63      1.15 o 
   4   4   3       63.26       61.05      2.23 o 
   5   4   3       11.45       11.72      1.60 o 
   6   4   3        2.25        7.15      2.86 o 
   7   4   3        3.27        7.10      3.45 o 
  -5   5   3       30.60       32.60      3.26 o 
  -4   5   3      123.91      131.37      4.57 o 
  -3   5   3       37.44       33.80      2.50 o 
  -2   5   3       14.32       15.40      1.52 o 
  -1   5   3      297.65      276.49      6.58 o 
   0   5   3       45.57       44.85      2.37 o 
   1   5   3      297.51      280.36      5.67 o 
   2   5   3       14.33       15.69      1.56 o 
   3   5   3       37.46       33.20      2.61 o 
   4   5   3      123.90      133.60      3.72 o 
   5   5   3       30.64       30.81      2.64 o 
   6   5   3       16.27       20.42      3.85 o 
  -5   6   3       10.73        7.00      3.06 o 
  -4   6   3        1.99        7.30      3.16 o 
  -3   6   3       89.74       99.53      6.51 o 
  -2   6   3      314.17      320.00      8.54 o 
  -1   6   3       34.97       35.59      2.93 o 
   0   6   3        5.50        6.75      1.32 o 
   1   6   3       34.94       36.61      2.07 o 
   2   6   3      314.20      334.82      8.61 o 
   3   6   3       89.71      102.26      4.22 o 
   4   6   3        2.00        2.06      1.56 o 
   5   6   3       10.73       14.09      3.80 o 
  -4   7   3       46.95       61.75      5.62 o 
  -3   7   3      122.84      123.31      7.40 o 
  -2   7   3      137.75      135.31      9.27 o 
  -1   7   3       67.86       71.52      3.83 o 
   0   7   3        0.10        0.45      1.98 o 
   1   7   3       67.89       63.01      8.43 o 
   2   7   3      137.70      136.42      5.27 o 
   3   7   3      122.86      125.87      5.05 o 
   4   7   3       46.92       48.73      5.23 o 
  -3   8   3        5.52        8.58      3.65 o 
  -2   8   3       21.97       21.09      3.00 o 
  -1   8   3        5.31        9.89      2.55 o 
   0   8   3        0.20       -0.62      2.12 o 
   1   8   3        5.31        2.96      2.16 o 
   2   8   3       21.96       24.51      3.03 o 
   3   8   3        5.53        4.99      2.61 o 
   0   0   4     1123.10     1206.24     32.36 o 
   1   0   4     8212.34     7328.40    204.99 o 
   3   0   4      294.14      274.04      8.88 o 
   4   0   4       10.85        4.14      1.97 o 
   5   0   4      341.39      318.53      7.92 o 
   6   0   4      102.48       90.26      8.04 o 
   7   0   4        6.07        7.57      4.29 o 
   8   0   4        4.40        7.18      2.53 o 
  -8   1   4        1.39        4.38      2.60 o 
  -7   1   4        3.15        3.20      2.20 o 
  -6   1   4       34.54       35.15      2.86 o 
  -5   1   4       57.84       48.83      4.44 o 
  -4   1   4       11.46       12.20      1.82 o 
  -3   1   4      261.65      285.58      9.47 o 
  -1   1   4     1108.90     1105.52     21.27 o 
   0   1   4     2065.77     1987.68     37.81 o 
   1   1   4     1109.50     1116.03     21.38 o 
   3   1   4      261.63      296.38      6.24 o 
   4   1   4       11.44       10.74      2.52 o 
   5   1   4       57.85       48.93      3.00 o 
   6   1   4       34.52       33.92      2.89 o 
   7   1   4        3.15        4.44      2.16 o 
   8   1   4        1.39        4.08      2.44 o 
  -7   2   4       39.44       37.95      3.31 o 
  -6   2   4       39.27       38.18      4.24 o 
  -5   2   4      136.04      137.98      9.27 o 
  -4   2   4      114.13      117.83      4.29 o 
  -3   2   4      106.49      145.74      3.96 o 
  -1   2   4      707.88      752.27     20.72 o 
   0   2   4      117.43      100.24      2.26 o 
   1   2   4      707.63      744.91      9.32 o 
   2   2   4      156.77      189.93      2.82 o 
   3   2   4      106.42      139.21      3.33 o 
   4   2   4      114.03      112.87      3.96 o 
   5   2   4      136.02      131.99      5.52 o 
   6   2   4       39.24       36.95      5.23 o 
   7   2   4       39.46       39.15      3.26 o 
  -7   3   4        6.23        7.20      4.09 o 
  -6   3   4       42.52       45.57      4.54 o 
  -5   3   4       16.29       10.66      1.86 o 
  -4   3   4       20.33       20.62      1.99 o 
  -3   3   4       21.85       20.33      1.80 o 
  -2   3   4        6.12        6.34      1.29 o 
  -1   3   4        4.48        4.09      0.88 o 
   0   3   4      350.74      363.04      7.80 o 
   1   3   4        4.48        2.45      0.65 o 
   2   3   4        6.09        7.27      0.71 o 
   3   3   4       21.88       20.12      1.14 o 
   4   3   4       20.31       20.65      1.26 o 
   5   3   4       16.27       16.26      4.44 o 
   6   3   4       42.49       34.01      3.30 o 
   7   3   4        6.23        7.45      2.32 o 
  -7   4   4       13.24       18.12      2.93 o 
  -6   4   4       64.51       72.21      5.82 o 
  -5   4   4       60.07       54.79      6.71 o 
  -4   4   4       85.74       75.70      3.64 o 
  -3   4   4      149.90      160.29      7.25 o 
  -2   4   4       57.59       55.53      2.35 o 
  -1   4   4       51.55       49.40      2.58 o 
   0   4   4      510.44      543.75     14.80 o 
   1   4   4       51.55       44.97      1.93 o 
   2   4   4       57.58       52.79      1.54 o 
   3   4   4      150.05      162.65      3.83 o 
   4   4   4       85.74       82.12      2.48 o 
   5   4   4       60.08       64.97      3.90 o 
   6   4   4       64.52       57.46      6.02 o 
   7   4   4       13.26       21.01      4.24 o 
  -5   5   4        7.34        6.49      2.13 o 
  -4   5   4       15.35       15.33      2.22 o 
  -3   5   4       52.29       60.07      3.31 o 
  -2   5   4       13.67       12.02      1.52 o 
  -1   5   4       34.77       41.25      2.37 o 
   0   5   4      116.82      129.78      5.97 o 
   1   5   4       34.77       33.88      1.89 o 
   2   5   4       13.70       11.95      1.21 o 
   3   5   4       52.31       56.31      2.56 o 
   4   5   4       15.36       16.78      1.69 o 
   5   5   4        7.33        9.43      2.09 o 
   6   5   4        6.38       13.71      3.35 o 
  -5   6   4        7.14       13.71      3.26 o 
  -4   6   4       23.15       26.73      4.04 o 
  -3   6   4        5.55        8.29      3.16 o 
  -2   6   4       85.83       92.98      4.19 o 
  -1   6   4        9.86        8.89      3.75 o 
   0   6   4      176.01      166.98      4.15 o 
   1   6   4        9.87        9.52      1.54 o 
   2   6   4       85.85       84.95      3.01 o 
   3   6   4        5.54        5.19      1.91 o 
   4   6   4       23.18       26.75      2.08 o 
   5   6   4        7.14        9.85      2.20 o 
  -4   7   4       15.42       14.99      3.95 o 
  -3   7   4        7.89       11.44      3.45 o 
  -2   7   4       16.79       20.19      2.75 o 
  -1   7   4        3.49        1.78      2.71 o 
   0   7   4        4.23        7.70      3.16 o 
   1   7   4        3.49        1.75      2.47 o 
   2   7   4       16.79       16.61      2.56 o 
   3   7   4        7.89        6.06      2.36 o 
   4   7   4       15.42       22.39      4.24 o 
  -3   8   4        5.19        4.64      3.55 o 
  -2   8   4       42.04       42.81      5.13 o 
  -1   8   4       49.16       50.41      3.77 o 
   0   8   4        2.39        2.56      2.16 o 
   1   8   4       49.18       49.30      3.73 o 
   2   8   4       42.05       46.72      3.73 o 
   3   8   4        5.19        1.65      2.37 o 
   1   0   5      477.18      494.55      9.87 o 
   4   0   5      539.78      521.14     15.88 o 
   5   0   5      156.46      166.91      7.79 o 
   6   0   5        2.35        3.03      1.88 o 
   7   0   5        4.45        6.97      2.33 o 
   8   0   5        1.29        3.43      2.54 o 
  -7   1   5        8.22        7.76      2.41 o 
  -6   1   5      139.67      125.96      4.88 o 
  -5   1   5       57.49       50.21      4.64 o 
  -4   1   5      195.19      189.79      7.50 o 
  -3   1   5      660.50      701.86     20.52 o 
  -1   1   5     3102.21     2958.02     54.86 o 
   0   1   5     9781.48     8448.14    160.01 o 
   1   1   5     3102.37     2819.10    134.80 o 
   2   1   5     1969.07     1899.36     36.79 o 
   3   1   5      660.56      706.64     14.15 o 
   4   1   5      195.11      185.75      7.69 o 
   5   1   5       57.49       54.25      3.10 o 
   6   1   5      139.63      129.24      4.76 o 
   7   1   5        8.21        8.47      2.52 o 
  -7   2   5        2.55        5.09      2.27 o 
  -6   2   5       69.34       73.98      5.82 o 
  -5   2   5        5.83        2.31      1.78 o 
  -4   2   5       37.36       44.29      2.56 o 
  -3   2   5        7.82        8.31      1.43 o 
  -2   2   5       66.34       61.43      2.30 o 
  -1   2   5     1201.29     1253.39     33.93 o 
   0   2   5     1497.40     1563.19     24.63 o 
   1   2   5     1201.41     1238.25     17.20 o 
   2   2   5       66.39       60.12      1.58 o 
   3   2   5        7.81        7.79      1.17 o 
   4   2   5       37.38       42.09      4.34 o 
   5   2   5        5.84        3.95      2.71 o 
   6   2   5       69.30       68.58      4.00 o 
   7   2   5        2.55        3.60      2.12 o 
  -7   3   5       17.27       22.35      3.03 o 
  -6   3   5       45.79       44.19      4.73 o 
  -5   3   5       31.52       29.94      2.37 o 
  -4   3   5       40.24       38.02      2.51 o 
  -3   3   5       75.69       70.18      3.13 o 
  -2   3   5      142.85      160.13      4.39 o 
  -1   3   5      742.05      798.93     23.48 o 
   0   3   5     1260.57     1222.22     35.02 o 
   1   3   5      741.84      801.16     11.41 o 
   2   3   5      142.89      163.71      2.61 o 
   3   3   5       75.71       78.08      1.99 o 
   4   3   5       40.19       37.82      1.62 o 
   5   3   5       31.51       23.40      2.37 o 
   6   3   5       45.76       41.57      5.72 o 
   7   3   5       17.26       24.80      2.85 o 
  -7   4   5        9.60       14.16      2.86 o 
  -6   4   5        0.50        1.48      3.45 o 
  -5   4   5       39.83       33.75      2.70 o 
  -4   4   5       15.25       13.35      2.11 o 
  -3   4   5       16.43       19.98      2.05 o 
  -2   4   5       35.41       31.84      2.71 o 
  -1   4   5       25.26       24.01      2.43 o 
   0   4   5      266.90      278.54     13.24 o 
   1   4   5       25.20       22.80      1.11 o 
   2   4   5       35.43       32.35      1.22 o 
   3   4   5       16.42       13.50      1.46 o 
   4   4   5       15.26        9.82      2.02 o 
   5   4   5       39.82       42.24      2.75 o 
   6   4   5        0.50        1.97      3.16 o 
   7   4   5        9.59        5.82      3.65 o 
  -5   5   5        2.13        3.05      2.71 o 
  -4   5   5      207.55      214.20      6.24 o 
  -3   5   5      157.04      165.54      5.22 o 
  -2   5   5       55.19       58.34      4.73 o 
  -1   5   5      194.74      191.00      5.17 o 
   0   5   5        8.39        9.69      1.53 o 
   1   5   5      194.71      188.46      3.54 o 
   2   5   5       55.17       53.82      2.05 o 
   3   5   5      157.07      162.39      4.13 o 
   4   5   5      207.52      216.84      4.97 o 
   5   5   5        2.13        4.23      2.22 o 
   6   5   5       15.86       22.59      3.85 o 
  -5   6   5        1.26       -2.66      2.66 o 
  -4   6   5       12.90       16.57      3.55 o 
  -3   6   5        7.90       12.92      3.35 o 
  -2   6   5       36.82       39.95      4.44 o 
  -1   6   5       54.97       49.65      2.35 o 
   0   6   5        0.28       -1.13      1.22 o 
   1   6   5       54.96       54.14      3.82 o 
   2   6   5       36.84       40.83      2.27 o 
   3   6   5        7.89       11.34      2.27 o 
   4   6   5       12.90       14.52      3.60 o 
   5   6   5        1.25        1.26      4.29 o 
  -4   7   5       43.96       40.84      4.83 o 
  -3   7   5       25.63       27.42      4.44 o 
  -2   7   5       15.57       17.07      3.75 o 
  -1   7   5       13.22       14.65      2.54 o 
   0   7   5        8.82        3.63      2.15 o 
   1   7   5       13.23       12.28      2.37 o 
   2   7   5       15.58       15.51      2.54 o 
   3   7   5       25.62       21.43      4.93 o 
   4   7   5       43.96       39.66      4.93 o 
  -3   8   5        0.12        3.06      3.35 o 
  -2   8   5       21.96       28.21      4.44 o 
  -1   8   5        2.34        3.52      2.29 o 
   0   8   5        0.01       -0.62      2.13 o 
   1   8   5        2.34        1.90      2.20 o 
   2   8   5       21.98       26.25      3.14 o 
   3   8   5        0.12       -0.12      2.30 o 
   0   0   6     4227.05     3994.35    107.82 o 
   1   0   6     1718.93     1628.77     31.07 o 
   2   0   6     1690.79     1608.26     30.97 o 
   5   0   6      199.88      162.17      7.50 o 
   6   0   6       40.78       42.74      4.59 o 
   7   0   6        1.67        0.99      1.98 o 
  -7   1   6       32.88       31.77      6.36 o 
  -6   1   6       29.31       29.00      4.04 o 
  -5   1   6       74.98       68.46      3.07 o 
  -4   1   6      181.52      175.19      7.40 o 
  -3   1   6       57.09       46.17      3.65 o 
  -2   1   6      109.46      100.91      4.34 o 
  -1   1   6      260.98      283.31      5.89 o 
   0   1   6     5607.71     5277.20    100.41 o 
   1   1   6      261.11      273.64      8.48 o 
   2   1   6      109.36       98.94      4.24 o 
   3   1   6       57.10       49.61      1.83 o 
   4   1   6      181.42      195.02      7.50 o 
   5   1   6       74.98       69.07      4.19 o 
   6   1   6       29.33       29.62      3.16 o 
   7   1   6       32.86       30.29      2.96 o 
  -7   2   6       24.12       32.29      3.19 o 
  -6   2   6       53.17       54.06      4.93 o 
  -5   2   6      277.41      273.18     11.34 o 
  -4   2   6        4.54        5.93      1.61 o 
  -3   2   6      146.27      145.25      4.20 o 
  -2   2   6        8.46        8.32      1.25 o 
  -1   2   6     1718.47     1719.29     46.76 o 
   0   2   6     8506.75     8014.37    125.38 o 
   1   2   6     1718.80     1725.09     33.43 o 
   2   2   6        8.48       10.69      0.96 o 
   3   2   6      146.36      148.94      3.23 o 
   4   2   6        4.53        5.35      1.40 o 
   5   2   6      277.28      265.69      7.07 o 
   6   2   6       53.16       51.22      3.30 o 
   7   2   6       24.11       30.46      3.65 o 
  -7   3   6        2.66        6.28      2.50 o 
  -6   3   6        1.50        4.04      3.45 o 
  -5   3   6       12.54       13.42      2.08 o 
  -4   3   6        2.92        3.20      1.71 o 
  -3   3   6       52.36       46.58      3.11 o 
  -2   3   6      145.19      151.58      4.32 o 
  -1   3   6      186.50      203.51      7.15 o 
   0   3   6       16.04        3.54      3.90 o 
   1   3   6      186.42      209.91      3.50 o 
   2   3   6      145.12      152.88      2.50 o 
   3   3   6       52.32       48.22      1.56 o 
   4   3   6        2.93        2.43      1.14 o 
   5   3   6       12.55       15.70      2.16 o 
   6   3   6        1.50        1.83      1.91 o 
   7   3   6        2.67        4.19      3.60 o 
  -7   4   6        4.21       -3.16      3.35 o 
  -6   4   6        4.20        4.04      3.55 o 
  -5   4   6       36.14       36.42      2.77 o 
  -4   4   6       65.98       65.56      8.38 o 
  -3   4   6        4.81        4.44      2.71 o 
  -2   4   6       26.06       28.54      2.08 o 
  -1   4   6        7.02        7.37      1.37 o 
   0   4   6        5.33        4.29      2.15 o 
   1   4   6        7.00        7.17      0.85 o 
   2   4   6       26.05       25.76      1.12 o 
   3   4   6        4.80        4.83      0.97 o 
   4   4   6       66.02       66.14      2.24 o 
   5   4   6       36.15       39.05      2.70 o 
   6   4   6        4.20        7.40      3.35 o 
   7   4   6        4.21        6.61      3.35 o 
  -6   5   6        2.34        3.65      3.75 o 
  -5   5   6       56.00       55.13      3.90 o 
  -4   5   6        3.12        7.86      2.12 o 
  -3   5   6       44.84       45.98      2.86 o 
  -2   5   6       29.43       33.17      2.37 o 
  -1   5   6       25.75       22.16      1.91 o 
   0   5   6        5.92        2.51      1.69 o 
   1   5   6       25.75       22.06      1.68 o 
   2   5   6       29.45       29.70      1.55 o 
   3   5   6       44.79       48.39      3.94 o 
   4   5   6        3.11       -0.45      1.96 o 
   5   5   6       56.02       45.87      4.54 o 
   6   5   6        2.35        4.54      3.06 o 
  -5   6   6        0.88        0.30      2.56 o 
  -4   6   6       48.29       49.32      4.93 o 
  -3   6   6       20.93       31.27      4.14 o 
  -2   6   6       24.18       27.82      3.75 o 
  -1   6   6      300.98      297.88      6.17 o 
   0   6   6        1.33        1.70      1.25 o 
   1   6   6      301.11      294.80      6.19 o 
   2   6   6       24.17       27.53      2.04 o 
   3   6   6       20.94       19.62      2.48 o 
   4   6   6       48.26       52.87      4.93 o 
  -4   7   6       26.84       29.40      4.64 o 
  -3   7   6       12.08       11.25      3.55 o 
  -2   7   6        3.61        4.73      3.26 o 
  -1   7   6        8.35        4.33      3.11 o 
   0   7   6        7.42        8.20      2.76 o 
   1   7   6        8.34        5.87      2.23 o 
   2   7   6        3.61        1.33      2.09 o 
   3   7   6       12.08        8.48      2.41 o 
   4   7   6       26.84       21.41      4.34 o 
  -3   8   6       24.05       24.17      4.44 o 
  -2   8   6       52.26       58.79      5.72 o 
  -1   8   6        1.85        1.68      2.86 o 
   0   8   6        3.68        1.00      2.66 o 
   1   8   6        1.85        1.31      2.16 o 
   2   8   6       52.25       58.04      7.69 o 
   3   8   6       24.05       20.49      2.91 o 
   1   0   7      291.72      277.02      5.96 o 
   2   0   7       22.53       24.67      1.56 o 
   3   0   7       91.83       48.83      3.35 o 
   4   0   7        5.41        2.07      0.49 o 
   5   0   7       94.93       70.14      5.72 o 
   6   0   7       33.13       31.64      2.79 o 
   7   0   7        3.92        3.52      2.16 o 
  -7   1   7       38.02       38.04      3.33 o 
  -6   1   7       83.92       91.44      6.31 o 
  -5   1   7       27.71       19.40      1.95 o 
  -4   1   7       17.42       17.26      3.06 o 
  -3   1   7      380.78      390.83     12.53 o 
  -2   1   7     2231.65     2142.76     40.46 o 
  -1   1   7      938.78      820.48     78.97 o 
   0   1   7      461.38      489.16     37.49 o 
   1   1   7      938.84      901.82     23.28 o 
   2   1   7     2231.24     2088.17     68.71 o 
   3   1   7      380.62      404.56      7.03 o 
   4   1   7       17.40       17.16      2.86 o 
   5   1   7       27.70       23.77      3.65 o 
   6   1   7       83.90       72.96      4.14 o 
   7   1   7       38.01       34.45      3.10 o 
  -7   2   7        2.91        9.42      2.51 o 
  -6   2   7       23.17       18.84      3.75 o 
  -5   2   7        4.12        4.12      1.72 o 
  -4   2   7        5.25        5.00      1.53 o 
  -3   2   7      282.63      294.94      6.87 o 
  -2   2   7      408.37      402.57     12.13 o 
  -1   2   7      369.34      375.25     10.46 o 
   0   2   7      972.61      873.59     37.09 o 
   1   2   7      369.24      376.95      7.91 o 
   2   2   7      408.37      393.31      6.87 o 
   3   2   7      282.67      291.00      5.47 o 
   4   2   7        5.27        6.21      1.61 o 
   5   2   7        4.12        1.10      1.88 o 
   6   2   7       23.19       22.31      4.88 o 
   7   2   7        2.91        5.51      2.16 o 
  -7   3   7        8.16        9.47      4.04 o 
  -6   3   7        2.77        5.52      3.55 o 
  -5   3   7        5.47        7.70      1.84 o 
  -4   3   7       21.91       21.33      2.23 o 
  -3   3   7       70.78       66.09      3.24 o 
  -2   3   7      426.90      454.29     10.04 o 
  -1   3   7     2001.48     2043.35     40.02 o 
   0   3   7     1630.96     1702.56     33.43 o 
   1   3   7     2000.54     2049.18     32.39 o 
   2   3   7      426.82      464.93      6.83 o 
   3   3   7       70.73       73.61      2.55 o 
   4   3   7       21.91       20.04      1.48 o 
   5   3   7        5.45        8.16      1.84 o 
   6   3   7        2.77        6.37      2.01 o 
   7   3   7        8.17       19.28      4.44 o 
  -7   4   7        4.01       -1.87      3.75 o 
  -6   4   7       25.48       27.03      4.34 o 
  -5   4   7       14.48       13.90      2.20 o 
  -4   4   7       26.16       25.96      2.53 o 
  -3   4   7       76.08       73.20      3.52 o 
  -2   4   7       15.87       18.29      3.75 o 
  -1   4   7       43.33       42.59      2.51 o 
   0   4   7       75.90       78.51      3.60 o 
   1   4   7       43.32       45.95      1.65 o 
   2   4   7       15.89       16.98      1.39 o 
   3   4   7       76.07       66.92      2.49 o 
   4   4   7       26.18       23.98      1.72 o 
   5   4   7       14.48       19.14      3.55 o 
   6   4   7       25.47       24.66      4.04 o 
   7   4   7        4.01       10.46      3.85 o 
  -6   5   7       12.18        9.86      4.04 o 
  -5   5   7       78.13       76.05      3.97 o 
  -4   5   7       32.39       31.94      2.79 o 
  -3   5   7      245.79      241.06      6.54 o 
  -2   5   7       71.79       65.03      3.19 o 
  -1   5   7       29.02       30.38      2.76 o 
   0   5   7        0.61       -0.80      0.80 o 
   1   5   7       29.05       29.97      2.70 o 
   2   5   7       71.82       63.31      2.22 o 
   3   5   7      245.79      243.50      4.59 o 
   4   5   7       32.38       34.06      2.08 o 
   5   5   7       78.18       91.74      5.92 o 
   6   5   7       12.19        8.09      3.35 o 
  -5   6   7        4.98        5.03      2.96 o 
  -4   6   7       37.25       35.71      4.24 o 
  -3   6   7      111.67      108.51      6.41 o 
  -2   6   7        3.03        5.63      1.71 o 
  -1   6   7        2.50        1.30      1.49 o 
   0   6   7       10.57       10.58      1.53 o 
   1   6   7        2.49        1.03      1.42 o 
   2   6   7        3.03        6.41      1.52 o 
   3   6   7      111.60      111.86      6.95 o 
   4   6   7       37.26       38.18      4.24 o 
  -4   7   7       14.09       13.81      3.95 o 
  -3   7   7        0.25       -2.66      2.66 o 
  -2   7   7        1.60        3.16      2.96 o 
  -1   7   7       79.45       88.39      5.82 o 
   0   7   7       18.98       16.50      2.54 o 
   1   7   7       79.44       79.68      6.51 o 
   2   7   7        1.59       -0.25      1.44 o 
   3   7   7        0.25       -1.73      3.11 o 
  -3   8   7        5.75        8.38      3.65 o 
  -2   8   7        6.32       12.33      3.65 o 
  -1   8   7        0.11       -0.39      2.76 o 
   0   8   7        6.99        7.79      3.45 o 
   1   8   7        0.11       -1.00      2.11 o 
   2   8   7        6.32        6.16      2.51 o 
   3   8   7        5.76        2.96      3.70 o 
   0   0   8      219.68      191.08      6.21 o 
   1   0   8        2.73        2.57      1.04 o 
   2   0   8     3175.05     2993.20     57.02 o 
   3   0   8       30.58       37.29      3.16 o 
   4   0   8        7.82        2.66      0.79 o 
   5   0   8       14.93       28.11      3.75 o 
   6   0   8       60.31       42.32      4.54 o 
   7   0   8        1.61        0.05      2.11 o 
  -7   1   8       12.30       14.98      3.55 o 
  -6   1   8        9.16        8.09      3.35 o 
  -5   1   8      120.31      111.57      7.00 o 
  -4   1   8       33.13       30.78      3.55 o 
  -3   1   8       49.30       62.44      4.24 o 
  -2   1   8       16.25       25.32      1.78 o 
  -1   1   8       14.00       13.51      1.38 o 
   1   1   8       14.00       13.71      1.87 o 
   2   1   8       16.23       22.06      1.53 o 
   3   1   8       49.34       65.54      2.90 o 
   4   1   8       33.13       36.99      3.75 o 
   5   1   8      120.27      111.96      6.51 o 
   6   1   8        9.14        8.52      2.15 o 
   7   1   8       12.30       11.06      2.46 o 
  -7   2   8       35.46       47.84      5.23 o 
  -6   2   8       52.86       51.99      5.03 o 
  -5   2   8      106.68      105.20      3.98 o 
  -4   2   8       12.23       14.36      1.92 o 
  -3   2   8       95.70       96.18      5.43 o 
  -2   2   8      917.70      901.82     26.24 o 
  -1   2   8     1106.01     1104.78     21.13 o 
   1   2   8     1105.98     1079.16     21.24 o 
   2   2   8      917.94      941.72     15.19 o 
   3   2   8       95.70       94.82      2.51 o 
   4   2   8       12.22       11.25      2.96 o 
   5   2   8      106.71      107.85      4.31 o 
   6   2   8       52.82       50.02      4.93 o 
   7   2   8       35.46       40.78      3.30 o 
  -7   3   8        7.37       12.43      4.24 o 
  -6   3   8        1.37        0.00      3.26 o 
  -5   3   8       15.47       16.95      2.20 o 
  -4   3   8       31.38       35.12      5.72 o 
  -3   3   8       40.63       50.51      2.75 o 
  -2   3   8      243.56      249.98      8.88 o 
  -1   3   8       56.30       60.03      2.54 o 
   0   3   8        1.57        2.50      1.15 o 
   1   3   8       56.34       61.13      1.93 o 
   2   3   8      243.71      249.91      4.05 o 
   3   3   8       40.63       45.33      1.67 o 
   4   3   8       31.40       33.87      1.74 o 
   5   3   8       15.46       15.42      3.35 o 
   6   3   8        1.37        3.42      1.87 o 
   7   3   8        7.37        9.62      2.44 o 
  -7   4   8        9.80       12.13      4.44 o 
  -6   4   8        3.29        0.99      3.65 o 
  -5   4   8       63.38       73.10      3.74 o 
  -4   4   8      366.95      366.53      8.89 o 
  -3   4   8       28.57       34.40      2.61 o 
  -2   4   8        9.22        7.85      1.74 o 
  -1   4   8      359.45      394.44      8.88 o 
   0   4   8       76.17       81.18      3.06 o 
   1   4   8      359.48      390.67      6.96 o 
   2   4   8        9.20        6.86      1.17 o 
   3   4   8       28.59       29.13      1.94 o 
   4   4   8      366.91      356.42      7.28 o 
   5   4   8       63.39       59.09      4.93 o 
   6   4   8        3.30        9.08      3.45 o 
   7   4   8        9.81       14.50      3.95 o 
  -6   5   8        1.85       -0.69      3.65 o 
  -5   5   8        3.03        3.75      2.18 o 
  -4   5   8       32.57       31.57      2.79 o 
  -3   5   8       89.99       82.02      3.90 o 
  -2   5   8      130.68      126.04      4.38 o 
  -1   5   8       40.51       47.84      3.55 o 
   0   5   8        2.06       -0.20      2.02 o 
   1   5   8       40.53       38.59      2.03 o 
   2   5   8      130.75      125.42      2.92 o 
   3   5   8       89.97       93.76      2.64 o 
   4   5   8       32.59       31.86      3.55 o 
   5   5   8        3.02        2.66      2.86 o 
   6   5   8        1.85        6.21      3.16 o 
  -5   6   8        1.79        5.13      3.16 o 
  -4   6   8        3.16        4.24      3.06 o 
  -3   6   8       97.19       88.58      3.85 o 
  -2   6   8      123.83      123.93      4.37 o 
  -1   6   8       97.19       89.90      3.60 o 
   0   6   8      125.30      116.06      4.11 o 
   1   6   8       97.15       93.88      3.20 o 
   2   6   8      123.85      126.36      3.83 o 
   3   6   8       97.20       92.59      3.26 o 
  -4   7   8        2.33        1.58      3.06 o 
  -3   7   8        1.80        8.19      3.45 o 
  -2   7   8       56.71       59.78      5.43 o 
  -1   7   8       26.86       26.73      3.95 o 
   0   7   8       15.95       15.09      3.45 o 
   1   7   8       26.88       23.33      4.69 o 
   2   7   8       56.71       54.04      2.75 o 
   3   7   8        1.80        2.56      2.96 o 
  -3   8   8        7.52       14.50      3.95 o 
  -2   8   8       26.77       29.99      4.73 o 
  -1   8   8        9.21       12.53      3.55 o 
   0   8   8        3.20        1.38      2.86 o 
   1   8   8        9.20        8.98      3.35 o 
   2   8   8       26.78       21.70      4.04 o 
   3   8   8        7.52        5.72      3.45 o 
   1   0   9       11.19       12.52      1.21 o 
   2   0   9      180.89      169.99      4.36 o 
   3   0   9       34.42       35.00      2.12 o 
   4   0   9        2.88       -0.20      0.79 o 
   5   0   9        0.05        1.78      2.76 o 
   6   0   9        0.05       -2.27      2.56 o 
   7   0   9        0.50        4.07      2.76 o 
  -7   1   9       14.99       14.01      4.04 o 
  -6   1   9      179.53      184.86      8.48 o 
  -5   1   9      267.89      254.11     10.26 o 
  -4   1   9       71.28       76.84      5.23 o 
  -3   1   9     1201.42     1274.40     35.81 o 
  -2   1   9      765.82      716.25     14.44 o 
  -1   1   9       55.80       63.92      2.76 o 
   1   1   9       55.86       56.98      7.79 o 
   2   1   9      765.70      725.01     14.54 o 
   3   1   9     1200.85     1282.00     30.53 o 
   4   1   9       71.26       66.98      4.93 o 
   5   1   9      267.88      259.73     10.16 o 
   6   1   9      179.53      166.31      5.59 o 
   7   1   9       15.00       16.39      2.64 o 
  -7   2   9        1.80        1.68      3.45 o 
  -6   2   9       19.03       16.57      3.75 o 
  -5   2   9       72.83       68.65      3.44 o 
  -4   2   9       60.60       57.76      3.85 o 
  -3   2   9       35.81       45.18      3.75 o 
  -2   2   9       50.36       50.21      3.75 o 
  -1   2   9       24.79       24.52      1.35 o 
   0   2   9       41.02       33.44      1.61 o 
   1   2   9       24.84       26.65      1.53 o 
   2   2   9       50.40       51.47      1.89 o 
   3   2   9       35.82       39.26      1.93 o 
   4   2   9       60.64       57.31      4.73 o 
   5   2   9       72.85       68.45      3.52 o 
   6   2   9       19.02       17.07      2.39 o 
   7   2   9        1.80        4.56      2.18 o 
  -7   3   9       21.71       20.12      4.44 o 
  -6   3   9        7.60        6.61      3.45 o 
  -5   3   9       14.70       16.03      2.18 o 
  -4   3   9       42.17       39.26      2.75 o 
  -3   3   9       26.83       23.66      2.52 o 
  -2   3   9       54.12       51.65      2.65 o 
  -1   3   9       20.78       22.65      1.74 o 
   0   3   9     4225.88     4312.98     67.52 o 
   1   3   9       20.76       23.41      1.26 o 
   2   3   9       54.13       51.56      1.99 o 
   3   3   9       26.85       26.40      1.33 o 
   4   3   9       42.17       38.60      2.46 o 
   5   3   9       14.69       15.29      2.06 o 
   6   3   9        7.62       11.80      2.18 o 
   7   3   9       21.70       25.69      2.91 o 
  -6   4   9        1.55       -1.28      3.35 o 
  -5   4   9       12.04        9.33      2.37 o 
  -4   4   9       46.44       52.70      3.16 o 
  -3   4   9       39.09       44.91      6.02 o 
  -2   4   9      106.30      105.50      3.91 o 
  -1   4   9       41.34       40.64      3.55 o 
   0   4   9       13.27       15.08      1.68 o 
   1   4   9       41.26       39.30      1.73 o 
   2   4   9      106.28      111.50      3.02 o 
   3   4   9       39.11       37.19      2.44 o 
   4   4   9       46.45       46.46      4.14 o 
   5   4   9       12.02        7.89      2.96 o 
   6   4   9        1.56        9.77      3.45 o 
  -6   5   9       11.76        6.31      4.04 o 
  -5   5   9        6.81        8.79      2.35 o 
  -4   5   9      179.87      180.42      5.75 o 
  -3   5   9       53.71       56.89      5.38 o 
  -2   5   9       42.36       46.86      4.24 o 
  -1   5   9       34.38       29.59      2.96 o 
   0   5   9        1.51        1.97      1.44 o 
   1   5   9       34.40       29.99      2.61 o 
   2   5   9       42.35       54.36      2.88 o 
   3   5   9       53.74       60.40      3.38 o 
   4   5   9      179.94      186.24      7.79 o 
   5   5   9        6.82       16.18      3.35 o 
   6   5   9       11.77       13.51      3.55 o 
  -5   6   9        9.47       12.82      3.26 o 
  -4   6   9        1.71        5.92      3.06 o 
  -3   6   9       25.70       22.90      2.53 o 
  -2   6   9       24.23       26.65      3.06 o 
  -1   6   9       12.49       11.05      1.80 o 
   0   6   9        0.82       -0.14      1.42 o 
   1   6   9       12.50        9.04      2.32 o 
   2   6   9       24.24       24.39      2.34 o 
   3   6   9       25.71       26.94      4.49 o 
  -4   7   9        3.39        0.00      3.06 o 
  -3   7   9        2.88        3.35      3.16 o 
  -2   7   9       57.57       53.56      5.33 o 
  -1   7   9       24.61       23.67      3.75 o 
   0   7   9       22.48       23.48      3.75 o 
   1   7   9       24.58       22.00      2.32 o 
   2   7   9       57.56       61.78      4.14 o 
   3   7   9        2.89        4.04      2.86 o 
  -3   8   9        0.27        5.72      3.75 o 
  -2   8   9       16.47       13.91      3.95 o 
  -1   8   9        0.54       -1.58      2.96 o 
   0   8   9       14.43       14.70      3.65 o 
   1   8   9        0.54       -0.99      2.86 o 
   2   8   9       16.44       10.65      3.55 o 
   3   8   9        0.27       -2.76      2.76 o 
   0   0  10      568.51      569.97     16.18 o 
   1   0  10     1016.35     1053.78     20.58 o 
   2   0  10     2291.67     2270.87     43.60 o 
   3   0  10      396.62      356.93      8.09 o 
   5   0  10       86.94       87.99      6.12 o 
   6   0  10        6.10        7.50      3.35 o 
   7   0  10        1.59        0.06      2.04 o 
  -7   1  10       14.65       13.91      3.95 o 
  -6   1  10        5.55        5.82      3.55 o 
  -5   1  10        5.72       11.05      3.55 o 
  -4   1  10       26.24       22.39      3.35 o 
  -3   1  10        4.48        2.47      2.37 o 
  -2   1  10       29.33       28.92      2.02 o 
  -1   1  10       26.61       35.81      2.27 o 
   1   1  10       26.67       30.83      1.71 o 
   2   1  10       29.30       27.30      1.74 o 
   3   1  10        4.48        6.17      1.52 o 
   4   1  10       26.22       23.67      3.35 o 
   5   1  10        5.72        2.27      2.96 o 
   6   1  10        5.56        5.23      3.45 o 
   7   1  10       14.64       16.60      3.50 o 
  -7   2  10       32.45       32.95      4.93 o 
  -6   2  10       18.66       15.59      3.85 o 
  -5   2  10       66.65       59.06      3.15 o 
  -4   2  10       32.96       26.24      3.75 o 
  -3   2  10      144.46      156.55      6.81 o 
  -2   2  10      124.37      126.72      3.60 o 
  -1   2  10     2714.66     2780.44     53.29 o 
   0   2  10       89.80       86.42      2.58 o 
   1   2  10     2714.85     2825.05     53.43 o 
   2   2  10      124.35      127.87      3.70 o 
   3   2  10      144.43      154.95      3.53 o 
   4   2  10       32.97       25.35      3.35 o 
   5   2  10       66.64       55.77      3.22 o 
   6   2  10       18.68       20.79      6.26 o 
   7   2  10       32.43       31.89      3.09 o 
  -7   3  10        0.79       -0.69      3.75 o 
  -6   3  10        0.27       -3.35      3.45 o 
  -5   3  10        1.21       -0.44      1.87 o 
  -4   3  10      109.93      102.84      4.16 o 
  -3   3  10       83.97       87.13      8.29 o 
  -2   3  10      153.73      149.96      4.43 o 
  -1   3  10      301.18      324.03      7.57 o 
   0   3  10      367.00      429.21      7.35 o 
   1   3  10      301.05      331.61      5.95 o 
   2   3  10      153.81      145.08      3.41 o 
   3   3  10       84.03       85.80      4.90 o 
   4   3  10      109.95      101.65      3.31 o 
   5   3  10        1.21        3.15      2.07 o 
   6   3  10        0.27        4.12      1.97 o 
   7   3  10        0.79        7.71      2.37 o 
  -6   4  10       12.81       14.11      4.04 o 
  -5   4  10      105.89      109.98      7.55 o 
  -4   4  10       12.49       15.33      2.34 o 
  -3   4  10      319.35      311.85      7.92 o 
  -2   4  10       31.99       34.25      2.37 o 
  -1   4  10       85.71       84.05      4.44 o 
   0   4  10       86.94       96.26      3.42 o 
   1   4  10       85.75       89.50      2.53 o 
   2   4  10       31.99       36.16      1.80 o 
   3   4  10      319.39      315.35      6.23 o 
   4   4  10       12.49       20.45      3.01 o 
   5   4  10      105.89      112.16      6.71 o 
   6   4  10       12.80       14.01      3.65 o 
  -6   5  10        0.24       -0.59      3.55 o 
  -5   5  10        1.63        0.23      2.06 o 
  -4   5  10        0.59        1.49      2.09 o 
  -3   5  10        1.91        0.64      2.27 o 
  -2   5  10       72.45       76.70      3.55 o 
  -1   5  10       67.50       70.67      3.14 o 
   0   5  10       26.45       27.69      2.22 o 
   1   5  10       67.44       68.51      3.33 o 
   2   5  10       72.48       75.96      3.38 o 
   3   5  10        1.90        2.12      1.94 o 
   4   5  10        0.59        4.44      2.76 o 
   5   5  10        1.63        3.26      2.66 o 
   6   5  10        0.24        8.88      3.65 o 
  -5   6  10        0.73        1.58      2.96 o 
  -4   6  10       64.63       63.57      3.80 o 
  -3   6  10       40.31       40.85      2.95 o 
  -2   6  10       31.56       33.70      2.58 o 
  -1   6  10       48.66       47.11      3.16 o 
   0   6  10        0.40        2.13      1.54 o 
   1   6  10       48.67       46.35      2.78 o 
   2   6  10       31.55       28.99      3.50 o 
   3   6  10       40.34       42.36      2.93 o 
  -4   7  10        5.60        5.62      3.26 o 
  -3   7  10        3.24        0.59      3.06 o 
  -2   7  10        1.26        3.06      2.96 o 
  -1   7  10        7.34        7.00      2.86 o 
   0   7  10       17.41       11.94      3.16 o 
   1   7  10        7.35        6.67      1.87 o 
   2   7  10        1.26        1.31      1.71 o 
   3   7  10        3.24        3.45      1.91 o 
  -2   8  10       10.41       11.25      3.95 o 
  -1   8  10        4.91        4.34      3.16 o 
   0   8  10        0.04        3.75      3.06 o 
   1   8  10        4.92        7.40      3.35 o 
   2   8  10       10.40       16.08      3.95 o 
   1   0  11      959.89      936.59     18.45 o 
   2   0  11      499.13      514.65     10.81 o 
   3   0  11      138.14      147.60      4.31 o 
   4   0  11        0.50       -1.78      1.78 o 
   5   0  11       19.76       21.21      3.75 o 
   6   0  11       14.36       18.25      3.65 o 
   7   0  11        1.71        4.68      2.27 o 
  -7   1  11       15.14       17.36      4.44 o 
  -6   1  11      119.27      100.42      6.71 o 
  -5   1  11       23.31       20.81      3.95 o 
  -4   1  11       82.61       83.26      5.13 o 
  -3   1  11      870.20      891.54     17.99 o 
  -2   1  11      524.50      501.35     10.35 o 
  -1   1  11      320.50      324.84      9.57 o 
   0   1  11       12.57       31.55      4.69 o 
   1   1  11      320.61      321.91      7.04 o 
   2   1  11      524.16      491.00     10.43 o 
   3   1  11      870.10      881.28     18.03 o 
   4   1  11       82.56       91.84      6.21 o 
   5   1  11       23.33       16.67      3.75 o 
   6   1  11      119.29      108.71      7.00 o 
   7   1  11       15.14       21.90      2.86 o 
  -7   2  11        5.68        4.73      3.85 o 
  -6   2  11       11.56       13.81      4.14 o 
  -5   2  11       25.52       21.38      2.42 o 
  -4   2  11      141.23      151.52      7.30 o 
  -3   2  11       12.70       10.65      2.96 o 
  -2   2  11       48.55       52.14     10.11 o 
  -1   2  11      442.27      489.74      9.92 o 
   0   2  11     1059.84     1008.44     19.70 o 
   1   2  11      442.08      482.06     14.16 o 
   2   2  11       48.54       50.07      2.47 o 
   3   2  11       12.73       16.83      1.62 o 
   4   2  11      141.15      133.57      6.81 o 
   5   2  11       25.52       27.52      4.04 o 
   6   2  11       11.57       14.44      2.25 o 
   7   2  11        5.68       10.20      2.46 o 
  -7   3  11        1.52        3.75      3.95 o 
  -6   3  11       17.38       14.50      4.14 o 
  -5   3  11        8.76        9.02      2.06 o 
  -4   3  11       84.96       78.93      3.91 o 
  -3   3  11        1.98        2.50      1.62 o 
  -2   3  11      454.80      480.25     10.67 o 
  -1   3  11     2211.79     2251.07     35.45 o 
   0   3  11      206.96      193.72      3.83 o 
   1   3  11     2212.10     2232.79     35.52 o 
   2   3  11      454.73      482.16      8.44 o 
   3   3  11        1.99        0.84      1.45 o 
   4   3  11       84.96       71.88      3.12 o 
   5   3  11        8.74       10.54      1.94 o 
   6   3  11       17.37       17.08      4.24 o 
   7   3  11        1.52       10.12      2.41 o 
  -6   4  11       11.88       14.30      4.34 o 
  -5   4  11        3.31        4.03      2.15 o 
  -4   4  11      101.58       99.30      4.24 o 
  -3   4  11       25.24       26.20      5.23 o 
  -2   4  11       20.25       20.05      2.47 o 
  -1   4  11       12.29       12.33      2.56 o 
   0   4  11       23.31       25.73      2.02 o 
   1   4  11       12.28       13.03      1.26 o 
   2   4  11       20.24       18.41      2.60 o 
   3   4  11       25.24       29.01      1.90 o 
   4   4  11      101.53       98.99      4.11 o 
   5   4  11        3.31        4.14      3.16 o 
   6   4  11       11.89       19.14      3.85 o 
  -6   5  11        3.29        2.86      4.14 o 
  -5   5  11       15.36       12.38      2.39 o 
  -4   5  11      112.89      117.48      4.67 o 
  -3   5  11       72.65       74.58      9.03 o 
  -2   5  11       54.88       57.99      3.28 o 
  -1   5  11       94.63       98.91      3.83 o 
   0   5  11       76.46       79.47      4.14 o 
   1   5  11       94.65      105.23      3.96 o 
   2   5  11       54.88       50.89      2.99 o 
   3   5  11       72.66       75.68      2.79 o 
   4   5  11      112.91      117.52      4.39 o 
   5   5  11       15.36       15.98      3.35 o 
   6   5  11        3.29       10.75      3.75 o 
  -5   6  11        0.26       -1.68      2.86 o 
  -4   6  11       26.11       24.01      2.75 o 
  -3   6  11       36.82       34.63      6.31 o 
  -2   6  11        0.66       -1.63      1.63 o 
  -1   6  11        0.05        0.18      1.52 o 
   0   6  11       25.20       27.15      2.76 o 
   1   6  11        0.05       -0.72      1.49 o 
   2   6  11        0.66       -0.59      1.60 o 
   3   6  11       36.83       33.38      2.68 o 
  -4   7  11       19.21       20.22      4.14 o 
  -3   7  11        1.37        4.04      3.06 o 
  -2   7  11       19.68       20.12      3.75 o 
  -1   7  11       37.46       31.67      4.24 o 
   0   7  11       12.76       18.64      3.55 o 
   1   7  11       37.45       35.01      4.04 o 
   2   7  11       19.64       19.21      2.36 o 
   3   7  11        1.37        4.24      1.89 o 
  -2   8  11        0.12        2.66      3.35 o 
  -1   8  11        3.17        3.55      3.06 o 
   0   8  11       16.81       20.72      4.04 o 
   1   8  11        3.17        1.97      3.16 o 
   2   8  11        0.12        0.20      2.96 o 
   0   0  12      110.98       89.08      3.95 o 
   1   0  12       37.48       41.14      2.52 o 
   2   0  12       95.78       93.61      3.19 o 
   3   0  12      736.45      788.18     16.22 o 
   4   0  12       26.86       12.43      3.16 o 
   5   0  12        7.95        3.45      3.06 o 
   6   0  12       17.15        9.96      3.45 o 
   7   0  12        0.98       -3.06      3.06 o 
  -7   1  12       24.20       29.79      4.73 o 
  -6   1  12        7.23        8.38      3.55 o 
  -5   1  12        1.78        5.03      3.45 o 
  -3   1  12       28.08       28.47      2.04 o 
  -2   1  12       15.81       20.91      2.07 o 
  -1   1  12       25.82       25.75      2.07 o 
   0   1  12       54.26       71.92      2.54 o 
   1   1  12       25.89       30.49      1.81 o 
   2   1  12       15.85       19.60      1.71 o 
   3   1  12       28.06       28.65      2.13 o 
   4   1  12       99.85      102.19      9.72 o 
   5   1  12        1.77        0.79      2.96 o 
   6   1  12        7.21       13.22      3.75 o 
   7   1  12       24.20       26.03      3.10 o 
  -7   2  12       12.82       12.23      4.24 o 
  -6   2  12       33.35       39.56      4.83 o 
  -5   2  12       60.46       61.98      3.45 o 
  -4   2  12      126.10      125.48      6.91 o 
  -3   2  12      218.86      210.61      8.38 o 
  -2   2  12      268.78      258.37      6.04 o 
  -1   2  12      239.86      274.16      6.08 o 
   0   2  12      701.76      768.85     15.27 o 
   1   2  12      239.64      274.38     10.60 o 
   2   2  12      268.60      259.55      6.14 o 
   3   2  12      218.77      209.18      5.41 o 
   4   2  12      126.07      119.54      4.54 o 
   5   2  12       60.49       59.29      5.03 o 
   6   2  12       33.33       37.05      3.08 o 
   7   2  12       12.81       17.29      2.70 o 
  -7   3  12        0.93        0.59      4.14 o 
  -6   3  12        0.16       -2.37      3.65 o 
  -5   3  12       40.09       36.01      2.87 o 
  -4   3  12       37.62       35.88      5.57 o 
  -3   3  12       22.80       19.80      2.23 o 
  -2   3  12      229.72      238.13      8.88 o 
  -1   3  12      233.87      227.96      5.17 o 
   0   3  12      338.31      342.76      7.33 o 
   1   3  12      233.75      224.91      4.54 o 
   2   3  12      229.83      235.50      4.85 o 
   3   3  12       22.80       23.72      3.22 o 
   4   3  12       37.61       34.75      2.86 o 
   5   3  12       40.08       36.17      4.39 o 
   6   3  12        0.16        2.40      2.01 o 
   7   3  12        0.93        3.35      3.95 o 
  -6   4  12        1.22        1.97      3.95 o 
  -5   4  12       17.55       16.06      2.53 o 
  -4   4  12      112.13      110.85      5.18 o 
  -3   4  12       25.15       23.40      3.16 o 
  -2   4  12      149.89      150.47      5.92 o 
  -1   4  12      118.69      120.64      5.52 o 
   0   4  12       62.72       66.12      3.10 o 
   1   4  12      118.71      120.66      3.07 o 
   2   4  12      149.79      143.95      3.70 o 
   3   4  12       25.13       19.94      1.77 o 
   4   4  12      112.08      119.76      4.46 o 
   5   4  12       17.54       20.52      3.85 o 
   6   4  12        1.21        9.08      3.55 o 
  -6   5  12        1.42       -2.96      4.14 o 
  -5   5  12        2.54        1.58      2.22 o 
  -4   5  12       28.10       31.38      2.96 o 
  -3   5  12       15.07       10.74      2.20 o 
  -2   5  12       71.37       82.48      3.83 o 
  -1   5  12       21.31       18.54      2.02 o 
   0   5  12       21.07       16.80      2.05 o 
   1   5  12       21.33       19.93      2.32 o 
   2   5  12       71.35       72.95      3.31 o 
   3   5  12       15.05       10.82      1.92 o 
   4   5  12       28.08       30.69      2.72 o 
   5   5  12        2.54        3.35      2.96 o 
   6   5  12        1.42        7.99      3.75 o 
  -5   6  12        3.50        2.96      3.06 o 
  -4   6  12        1.72        2.70      3.75 o 
  -3   6  12        9.50        3.06      1.99 o 
  -2   6  12       13.58       15.53      2.18 o 
  -1   6  12       25.52       27.07      4.69 o 
   0   6  12        1.51        5.78      1.73 o 
   1   6  12       25.54       26.64      2.39 o 
   2   6  12       13.58       16.38      2.06 o 
   3   6  12        9.51        8.28      3.35 o 
  -4   7  12        5.12        9.86      3.75 o 
  -3   7  12        3.96        4.83      3.16 o 
  -2   7  12        4.28        0.69      2.76 o 
  -1   7  12        2.32        2.47      2.56 o 
   0   7  12        0.69        1.63      2.52 o 
   1   7  12        2.32        2.82      2.56 o 
   2   7  12        4.28        4.30      1.84 o 
   3   7  12        3.96        2.71      1.92 o 
  -2   8  12        8.35        7.30      3.75 o 
  -1   8  12       28.54       29.50      4.34 o 
   0   8  12        0.81        3.85      3.06 o 
   1   8  12       28.51       38.77      4.64 o 
   2   8  12        8.35        9.47      3.35 o 
   1   0  13       88.05      101.78      3.24 o 
   2   0  13     1180.24     1212.26     23.92 o 
   3   0  13       64.59       68.16      3.13 o 
   4   0  13       43.70       53.76      4.93 o 
   5   0  13       10.64       10.36      3.65 o 
   6   0  13        0.55        3.35      3.16 o 
   7   0  13        7.95        9.86      3.85 o 
  -7   1  13       27.34       23.28      4.73 o 
  -6   1  13       21.01       26.63      4.44 o 
  -5   1  13       25.53       29.00      4.34 o 
  -4   1  13       29.89       20.62      3.55 o 
  -3   1  13       30.76       25.55      2.66 o 
  -2   1  13       83.87       93.32      4.14 o 
  -1   1  13      426.81      425.48      9.17 o 
   0   1  13       25.96       30.94      1.78 o 
   1   1  13      427.09      443.68      9.31 o 
   2   1  13       83.91       96.17      3.28 o 
   3   1  13       30.82       26.26      2.20 o 
   4   1  13       29.86       22.70      3.21 o 
   5   1  13       25.53       32.06      4.24 o 
   6   1  13       21.03       21.50      4.14 o 
   7   1  13       27.34       31.17      3.15 o 
  -7   2  13        3.84        3.35      4.04 o 
  -6   2  13       18.70       21.50      4.34 o 
  -5   2  13      146.94      139.78      7.50 o 
  -4   2  13       13.55       26.14      4.14 o 
  -3   2  13        0.50        3.95      2.86 o 
  -2   2  13       38.33       41.28      4.14 o 
  -1   2  13      183.90      213.51      5.15 o 
   0   2  13      350.88      427.75      9.02 o 
   1   2  13      183.76      219.84      5.34 o 
   2   2  13       38.37       38.57      3.16 o 
   3   2  13        0.50        0.30      1.18 o 
   4   2  13       13.55       19.32      2.32 o 
   5   2  13      146.98      141.56      7.69 o 
   6   2  13       18.70       20.50      4.34 o 
   7   2  13        3.84        7.95      2.76 o 
  -7   3  13        3.76        7.20      4.54 o 
  -6   3  13       12.11        6.12      4.14 o 
  -5   3  13       57.41       49.99      3.37 o 
  -4   3  13       90.98       95.10      5.13 o 
  -3   3  13      278.38      297.42     11.25 o 
  -2   3  13       99.33      103.48      5.62 o 
  -1   3  13      117.43      127.24      3.34 o 
   0   3  13      626.07      635.36     12.88 o 
   1   3  13      117.49      122.59      3.68 o 
   2   3  13       99.34      108.04      5.68 o 
   3   3  13      278.29      302.47      6.03 o 
   4   3  13       91.00       85.03      3.94 o 
   5   3  13       57.41       55.54      3.55 o 
   6   3  13       12.11        6.61      3.30 o 
   7   3  13        3.76        6.41      4.24 o 
  -6   4  13       10.82       11.05      4.14 o 
  -5   4  13        9.39        8.47      2.42 o 
  -4   4  13       42.12       42.98      3.05 o 
  -3   4  13      318.32      319.84     11.64 o 
  -2   4  13       82.69       81.86      3.80 o 
  -1   4  13       62.62       62.44      4.64 o 
   0   4  13        2.41        3.97      3.60 o 
   1   4  13       62.64       66.52      2.42 o 
   2   4  13       82.72       84.64      2.85 o 
   3   4  13      318.32      320.70      6.41 o 
   4   4  13       42.11       41.39      3.00 o 
   5   4  13        9.39       13.12      3.45 o 
   6   4  13       10.81       10.75      3.95 o 
  -6   5  13        9.95       10.06      4.34 o 
  -5   5  13       12.82        9.05      5.23 o 
  -4   5  13        5.27        0.27      2.13 o 
  -3   5  13        5.19        3.26      2.91 o 
  -2   5  13      127.55      127.33      4.49 o 
  -1   5  13       11.26       11.06      2.17 o 
   0   5  13        0.01        2.01      1.68 o 
   1   5  13       11.29       11.11      2.02 o 
   2   5  13      127.55      125.67      4.43 o 
   3   5  13        5.19        3.00      1.67 o 
   4   5  13        5.28        7.94      2.07 o 
   5   5  13       12.82        9.96      3.45 o 
   6   5  13        9.95       21.90      4.24 o 
  -5   6  13        2.50        2.01      2.37 o 
  -4   6  13        3.21        0.35      2.16 o 
  -3   6  13        1.72        1.70      2.02 o 
  -2   6  13        6.28        5.47      2.37 o 
  -1   6  13       50.82       51.65      3.12 o 
   0   6  13        2.49       -0.93      1.57 o 
   1   6  13       50.79       53.98      3.13 o 
   2   6  13        6.28        8.34      1.91 o 
   3   6  13        1.72        2.66      1.81 o 
   4   6  13        3.20        1.28      2.76 o 
  -4   7  13        4.48        4.93      3.26 o 
  -3   7  13        2.65        2.17      3.26 o 
  -2   7  13        3.77        0.49      2.76 o 
  -1   7  13        8.18        7.40      2.86 o 
   0   7  13        0.07       -0.76      1.73 o 
   1   7  13        8.17        7.87      1.99 o 
   2   7  13        3.77        0.43      2.61 o 
   3   7  13        2.65       -0.22      1.82 o 
  -2   8  13        5.96        7.50      3.55 o 
  -1   8  13        4.82        6.31      3.16 o 
   0   8  13        0.02        2.27      3.26 o 
   1   8  13        4.82        9.17      3.45 o 
   2   8  13        5.95       10.16      3.65 o 
   0   0  14      384.20      315.27      9.96 o 
   1   0  14       24.56       23.59      1.70 o 
   2   0  14      184.94      199.34      5.19 o 
   3   0  14      132.57      151.42      4.70 o 
   4   0  14        1.96        4.78      1.89 o 
   5   0  14        0.78        4.04      3.35 o 
   6   0  14       57.91       55.64      5.52 o 
   7   0  14        3.75        7.50      4.04 o 
  -7   1  14        3.59        7.20      4.04 o 
  -6   1  14        2.70        0.49      3.35 o 
  -5   1  14       29.24       35.61      4.44 o 
  -4   1  14       55.43       54.75      4.83 o 
  -3   1  14       29.81       30.88      2.86 o 
  -2   1  14      192.77      211.89      7.30 o 
  -1   1  14       16.77       16.21      1.53 o 
   0   1  14       39.08       55.73      2.49 o 
   1   1  14       16.74       18.40      1.71 o 
   2   1  14      192.85      223.77      5.61 o 
   3   1  14       29.81       30.39      2.33 o 
   4   1  14       55.44       56.02      3.31 o 
   5   1  14       29.20       33.93      4.34 o 
   6   1  14        2.70        9.57      3.95 o 
   7   1  14        3.58        7.90      2.32 o 
  -7   2  14        1.87       -3.45      3.75 o 
  -6   2  14       30.94       27.52      4.83 o 
  -5   2  14       37.74       45.18      4.83 o 
  -4   2  14      141.64      158.03      7.99 o 
  -3   2  14      284.96      293.17     10.46 o 
  -2   2  14      184.73      192.38      4.94 o 
  -1   2  14       32.85       30.12      2.22 o 
   0   2  14      118.67      160.67      4.83 o 
   1   2  14       32.90       32.92      1.95 o 
   2   2  14      184.59      188.41      7.20 o 
   3   2  14      284.85      271.08     10.16 o 
   4   2  14      141.60      152.27      5.12 o 
   5   2  14       37.75       35.22      4.34 o 
   6   2  14       30.95       23.18      4.24 o 
   7   2  14        1.88        5.14      2.41 o 
  -6   3  14        1.21       -0.69      3.95 o 
  -5   3  14       36.75       38.24      3.90 o 
  -4   3  14      115.73      118.95      6.71 o 
  -3   3  14       52.60       59.29      5.13 o 
  -2   3  14        7.25        7.92      1.33 o 
  -1   3  14      287.89      296.27      6.71 o 
   0   3  14        1.06        1.94      2.22 o 
   1   3  14      287.90      311.00      7.00 o 
   2   3  14        7.21        7.37      1.33 o 
   3   3  14       52.59       56.52      2.91 o 
   4   3  14      115.68      118.78      6.31 o 
   5   3  14       36.76       43.17      4.34 o 
   6   3  14        1.21        9.04      2.26 o 
  -6   4  14        9.79       14.40      4.54 o 
  -5   4  14        6.14        7.59      2.37 o 
  -4   4  14       49.27       43.65      3.17 o 
  -3   4  14      124.95      126.07      4.60 o 
  -2   4  14      871.84      886.12     18.68 o 
  -1   4  14      113.52      108.51      5.43 o 
   0   4  14       41.69       41.10      2.54 o 
   1   4  14      113.55      106.35      3.07 o 
   2   4  14      871.93      883.89     14.93 o 
   3   4  14      124.93      125.32      3.59 o 
   4   4  14       49.26       47.90      3.10 o 
   5   4  14        6.14       10.85      3.45 o 
   6   4  14        9.79       22.89      4.44 o 
  -5   5  14        3.89        1.74      3.45 o 
  -4   5  14        2.44       -0.02      2.15 o 
  -3   5  14        7.89        8.00      2.15 o 
  -2   5  14       66.00       64.54      6.36 o 
  -1   5  14       26.46       27.94      3.21 o 
   0   5  14       32.43       34.84      2.61 o 
   1   5  14       26.46       28.10      2.48 o 
   2   5  14       66.08       62.45      4.78 o 
   3   5  14        7.90        6.95      1.87 o 
   4   5  14        2.44       -2.07      2.56 o 
   5   5  14        3.88        8.19      3.45 o 
  -5   6  14        3.79        0.71      5.03 o 
  -4   6  14        0.59        0.05      2.16 o 
  -3   6  14        0.14       -1.09      3.45 o 
  -2   6  14       10.69        7.41      2.04 o 
  -1   6  14       82.88       72.90      4.39 o 
   0   6  14       46.85       43.84      2.88 o 
   1   6  14       82.86       75.72      3.65 o 
   2   6  14       10.70        7.46      1.95 o 
   3   6  14        0.14       -2.23      2.61 o 
   4   6  14        0.59       -1.38      2.76 o 
  -3   7  14        0.20       -1.68      2.76 o 
  -2   7  14        1.12       -2.56      2.56 o 
  -1   7  14        0.54       -0.15      1.75 o 
   0   7  14        1.28        0.34      1.84 o 
   1   7  14        0.54       -0.80      1.66 o 
   2   7  14        1.12        1.14      3.06 o 
   3   7  14        0.20        0.83      1.95 o 
  -1   8  14        2.69        8.29      3.35 o 
   0   8  14       21.74       24.66      4.14 o 
   1   8  14        2.68        4.73      3.16 o 
   1   0  15       16.40       12.57      3.16 o 
   2   0  15       60.87       63.96      2.84 o 
   3   0  15        3.03       -0.80      1.61 o 
   4   0  15        1.71        1.86      2.76 o 
   5   0  15        1.48       11.64      3.55 o 
   6   0  15        1.40        6.41      3.65 o 
   7   0  15        1.07        1.78      3.65 o 
  -7   1  15        2.56        4.93      3.95 o 
  -6   1  15        1.19        2.66      3.45 o 
  -5   1  15       34.52       27.92      4.44 o 
  -4   1  15       98.10       87.99      6.21 o 
  -3   1  15      100.95       93.32      4.93 o 
  -2   1  15      254.50      273.09      6.58 o 
  -1   1  15      265.65      295.89      6.79 o 
   0   1  15        8.79        6.07      1.97 o 
   1   1  15      265.62      296.39      6.87 o 
   2   1  15      254.66      279.75      6.76 o 
   3   1  15      100.92      100.41      4.34 o 
   4   1  15       98.17       91.79      4.27 o 
   5   1  15       34.53       29.50      4.14 o 
   6   1  15        1.19       -1.18      3.16 o 
   7   1  15        2.56        5.43      4.14 o 
  -7   2  15       12.50        8.88      4.44 o 
  -6   2  15        5.92        9.17      4.24 o 
  -5   2  15       81.34       87.40      6.51 o 
  -4   2  15       77.34       68.76      5.62 o 
  -3   2  15       20.06       19.20      2.03 o 
  -2   2  15       13.45       15.85      2.37 o 
  -1   2  15        8.61        9.30      1.35 o 
   0   2  15      150.73      166.43      4.44 o 
   1   2  15        8.63       10.26      2.17 o 
   2   2  15       13.47       19.63      2.86 o 
   3   2  15       20.08       18.74      3.35 o 
   4   2  15       77.36       72.47      3.79 o 
   5   2  15       81.36       97.96      6.71 o 
   6   2  15        5.93       10.56      3.75 o 
   7   2  15       12.49       14.49      2.73 o 
  -6   3  15        6.97        5.33      4.24 o 
  -5   3  15        7.40        5.05      2.27 o 
  -4   3  15       10.82       10.44      2.15 o 
  -3   3  15      539.68      582.50     18.45 o 
  -2   3  15      106.96      113.46      6.95 o 
  -1   3  15      336.89      352.65      7.78 o 
   0   3  15        2.96        0.58      1.17 o 
   1   3  15      337.07      352.11      7.94 o 
   2   3  15      106.89      111.51      3.28 o 
   3   3  15      539.70      571.76     10.29 o 
   4   3  15       10.84       10.54      2.32 o 
   5   3  15        7.40        7.69      3.55 o 
   6   3  15        6.97        6.91      3.95 o 
  -6   4  15        8.34        7.69      4.34 o 
  -5   4  15        0.07        0.94      2.61 o 
  -4   4  15       40.25       36.58      3.03 o 
  -3   4  15       32.69       32.10      2.86 o 
  -2   4  15        7.87        8.40      2.12 o 
  -1   4  15      181.30      165.82      7.00 o 
   0   4  15       18.67       16.35      2.02 o 
   1   4  15      181.27      162.98      3.85 o 
   2   4  15        7.88        8.13      1.55 o 
   3   4  15       32.67       37.52      2.14 o 
   4   4  15       40.25       37.93      2.93 o 
   5   4  15        0.07        0.59      3.26 o 
   6   4  15        8.35       16.97      4.24 o 
  -5   5  15        0.12        1.14      2.30 o 
  -4   5  15        1.68       -0.09      1.99 o 
  -3   5  15        2.01        0.34      1.85 o 
  -2   5  15       10.32        6.92      1.88 o 
  -1   5  15        9.64        6.56      1.81 o 
   0   5  15       15.52       16.29      2.12 o 
   1   5  15        9.63        6.20      1.80 o 
   2   5  15       10.34        8.32      1.92 o 
   3   5  15        2.00        1.39      1.74 o 
   4   5  15        1.67       -1.68      2.56 o 
  -5   6  15        6.17        2.46      2.39 o 
  -4   6  15        2.73        1.48      2.26 o 
  -3   6  15        1.87       -0.75      1.95 o 
  -2   6  15        6.22        2.60      1.91 o 
  -1   6  15        0.21        0.62      3.35 o 
   0   6  15       14.91       15.24      3.45 o 
   1   6  15        0.21        1.68      1.77 o 
   2   6  15        6.23        9.35      2.27 o 
   3   6  15        1.88        0.86      1.85 o 
   4   6  15        2.73        7.69      3.16 o 
  -3   7  15        4.12        4.93      3.45 o 
  -2   7  15        1.67        0.00      2.76 o 
  -1   7  15        3.79        2.97      1.85 o 
   0   7  15        0.70        0.61      1.77 o 
   1   7  15        3.79        4.65      1.89 o 
   2   7  15        1.67        0.45      1.77 o 
   3   7  15        4.11        8.09      2.23 o 
  -1   8  15        0.37        0.69      2.96 o 
   0   8  15        0.23        0.89      2.96 o 
   1   8  15        0.37       -1.97      2.86 o 
   0   0  16      143.31      143.83      5.72 o 
   1   0  16      413.92      393.59      8.68 o 
   2   0  16       11.52       11.29      1.66 o 
   3   0  16        1.45        3.87      1.81 o 
   4   0  16       18.74       18.78      2.42 o 
   5   0  16        6.09        7.89      3.65 o 
   6   0  16        1.87        1.78      3.85 o 
   7   0  16       39.56       38.47      5.52 o 
  -7   1  16        4.83        4.93      4.04 o 
  -6   1  16        2.34       -2.76      3.65 o 
  -5   1  16        8.79        4.14      3.35 o 
  -4   1  16        5.28        4.14      3.55 o 
  -3   1  16       31.80       31.47      3.06 o 
  -2   1  16       12.73       14.46      1.73 o 
  -1   1  16       37.86       36.78      4.04 o 
   0   1  16      437.19      406.08      8.86 o 
   1   1  16       37.86       37.24      2.16 o 
   2   1  16       12.73       13.69      3.11 o 
   3   1  16       31.77       28.02      3.70 o 
   4   1  16        5.28        9.25      2.27 o 
   5   1  16        8.79        6.02      3.55 o 
   6   1  16        2.34        4.73      3.65 o 
   7   1  16        4.83        8.88      4.34 o 
  -7   2  16        4.90        4.44      4.34 o 
  -6   2  16       19.82       21.31      4.54 o 
  -5   2  16       31.29       26.14      4.54 o 
  -4   2  16      397.83      411.75     14.30 o 
  -3   2  16      424.04      426.84      9.74 o 
  -2   2  16      193.25      181.58      4.94 o 
  -1   2  16       73.09       69.32      2.77 o 
   0   2  16       18.12       19.48      1.63 o 
   1   2  16       73.09       67.28      4.14 o 
   2   2  16      193.34      190.58      7.50 o 
   3   2  16      424.04      423.04      9.80 o 
   4   2  16      397.90      400.58      9.83 o 
   5   2  16       31.27       36.89      4.54 o 
   6   2  16       19.82       19.73      4.24 o 
   7   2  16        4.90        6.94      2.57 o 
  -6   3  16        1.58       -2.86      3.65 o 
  -5   3  16       19.95       22.60      4.24 o 
  -4   3  16       62.18       59.48      5.43 o 
  -3   3  16      144.06      152.90      7.79 o 
  -2   3  16       13.50       11.21      1.54 o 
  -1   3  16      194.24      183.78      4.76 o 
   0   3  16        0.08        0.50      1.20 o 
   1   3  16      194.31      189.58      5.05 o 
   2   3  16       13.49       11.88      1.95 o 
   3   3  16      143.97      160.92      4.63 o 
   4   3  16       62.18       64.83      3.52 o 
   5   3  16       19.96       21.01      3.85 o 
   6   3  16        1.58        2.86      3.75 o 
  -6   4  16        5.06        4.73      4.24 o 
  -5   4  16        9.80        4.07      5.13 o 
  -4   4  16       10.04       10.06      2.33 o 
  -3   4  16       50.01       54.59      3.34 o 
  -2   4  16      514.81      514.03     11.82 o 
  -1   4  16       36.77       44.35      3.50 o 
   0   4  16        4.24        5.18      1.74 o 
   1   4  16       36.78       43.32      5.38 o 
   2   4  16      514.86      507.02      9.33 o 
   3   4  16       50.02       57.73      2.54 o 
   4   4  16       10.05        8.14      2.32 o 
   5   4  16        9.80       13.51      3.45 o 
   6   4  16        5.06        7.50      3.95 o 
  -5   5  16        1.05       -1.96      2.24 o 
  -4   5  16        3.12        0.95      3.55 o 
  -3   5  16       87.08       76.00      4.08 o 
  -2   5  16       10.04        9.91      2.06 o 
  -1   5  16       27.05       24.17      2.41 o 
   0   5  16        4.67        6.15      1.85 o 
   1   5  16       27.07       22.48      4.04 o 
   2   5  16       10.03       10.34      1.98 o 
   3   5  16       87.12       82.27      6.66 o 
   4   5  16        3.13        5.03      2.96 o 
  -4   6  16       10.93       12.66      2.51 o 
  -3   6  16        1.11       -1.97      2.02 o 
  -2   6  16       21.81       23.71      2.68 o 
  -1   6  16        5.98        8.00      1.99 o 
   0   6  16        4.91        3.04      4.73 o 
   1   6  16        5.97        6.81      1.94 o 
   2   6  16       21.80       25.21      2.48 o 
   3   6  16        1.11        0.01      1.85 o 
   4   6  16       10.93        8.48      3.26 o 
  -3   7  16        1.77        6.61      3.26 o 
  -2   7  16        4.59        3.11      2.13 o 
  -1   7  16        1.22        3.28      1.87 o 
   0   7  16       19.50       17.41      2.37 o 
   1   7  16        1.22        0.32      4.49 o 
   2   7  16        4.59        8.53      2.12 o 
   3   7  16        1.77        2.78      4.24 o 
   0   8  16        1.15        2.47      3.16 o 
   1   0  17       25.99       30.31      2.02 o 
   2   0  17       19.06       19.80      2.32 o 
   3   0  17       33.24       37.42      2.63 o 
   4   0  17        6.07        7.64      2.22 o 
   5   0  17        0.43        5.03      3.75 o 
   6   0  17        0.04        4.24      3.75 o 
   7   0  17        2.51        2.96      3.85 o 
  -7   1  17       11.53       10.06      4.73 o 
  -6   1  17        1.71        4.73      3.75 o 
  -5   1  17       13.36       29.89      4.54 o 
  -4   1  17       59.72       64.80      3.57 o 
  -3   1  17      215.45      206.07      7.79 o 
  -2   1  17       77.08       82.94      3.36 o 
  -1   1  17      110.32      117.63      3.75 o 
   0   1  17        9.01        8.14      1.46 o 
   1   1  17      110.25      122.76      3.90 o 
   2   1  17       77.02       83.19      3.71 o 
   3   1  17      215.48      208.82      6.66 o 
   4   1  17       59.67       63.62      3.64 o 
   5   1  17       13.35       29.30      4.54 o 
   6   1  17        1.70        1.78      3.75 o 
   7   1  17       11.53       23.28      5.23 o 
  -6   2  17        5.31        0.30      3.95 o 
  -5   2  17        3.54        2.07      3.85 o 
  -4   2  17      131.90      120.84      7.20 o 
  -3   2  17       24.49       28.51      2.37 o 
  -2   2  17        1.36        0.75      2.12 o 
  -1   2  17      158.68      152.85     11.64 o 
   0   2  17      220.05      254.80      8.29 o 
   1   2  17      158.77      168.39      6.31 o 
   2   2  17        1.36        1.65      2.52 o 
   3   2  17       24.47       24.05      2.48 o 
   4   2  17      131.88      131.38      4.99 o 
   5   2  17        3.54        3.64      2.12 o 
   6   2  17        5.31        8.29      3.95 o 
  -6   3  17        2.04        0.30      3.95 o 
  -5   3  17        2.56        1.05      2.42 o 
  -4   3  17       95.78       89.18      6.41 o 
  -3   3  17       67.63       58.79      5.23 o 
  -2   3  17      743.01      742.89     15.46 o 
  -1   3  17      419.51      417.31      9.13 o 
   0   3  17       28.36       29.67      1.97 o 
   1   3  17      419.39      419.38      9.33 o 
   2   3  17      743.02      756.47     19.38 o 
   3   3  17       67.62       71.89      3.00 o 
   4   3  17       95.75      106.32      4.25 o 
   5   3  17        2.56        3.80      2.10 o 
   6   3  17        2.05       -1.87      3.75 o 
  -6   4  17        4.18       -0.59      4.54 o 
  -5   4  17       10.49       10.91      2.57 o 
  -4   4  17        1.01       -1.95      1.95 o 
  -3   4  17        1.30        1.48      1.94 o 
  -2   4  17       58.04       65.11      3.63 o 
  -1   4  17       90.36       95.58      4.08 o 
   0   4  17        9.65        5.32      1.85 o 
   1   4  17       90.40      100.42      6.41 o 
   2   4  17       58.06       64.00      2.72 o 
   3   4  17        1.30        0.79      1.36 o 
   4   4  17        1.01       -0.02      1.94 o 
   5   4  17       10.49       12.19      3.26 o 
   6   4  17        4.18       13.91      4.24 o 
  -5   5  17        4.28        1.57      2.44 o 
  -4   5  17        5.72        2.94      2.15 o 
  -3   5  17       10.39       11.01      2.36 o 
  -2   5  17       30.23       35.59      2.86 o 
  -1   5  17       21.04       19.50      4.04 o 
   0   5  17        1.61        1.06      1.70 o 
   1   5  17       21.01       28.77      2.54 o 
   2   5  17       30.25       33.82      4.29 o 
   3   5  17       10.38       10.61      2.02 o 
   4   5  17        5.72        7.30      3.16 o 
  -4   6  17        3.27        3.86      2.39 o 
  -3   6  17        0.44       -1.20      2.01 o 
  -2   6  17        6.44        5.47      2.09 o 
  -1   6  17        7.51        3.11      1.88 o 
   0   6  17        0.35       -2.12      2.22 o 
   1   6  17        7.51        4.84      1.95 o 
   2   6  17        6.43        3.82      1.84 o 
   3   6  17        0.44       -1.67      1.67 o 
   4   6  17        3.26        5.13      3.16 o 
  -3   7  17        4.14        3.95      3.26 o 
  -2   7  17        3.76        4.57      2.12 o 
  -1   7  17        3.32        2.23      1.92 o 
   0   7  17        3.17        2.75      2.52 o 
   1   7  17        3.32        4.47      1.97 o 
   2   7  17        3.77        0.71      1.85 o 
   3   7  17        4.13        4.39      2.23 o 
   0   0  18      337.15      330.96     10.75 o 
   1   0  18       43.07       51.91      2.79 o 
   2   0  18       95.80       90.24      3.75 o 
   3   0  18       43.58       33.89      2.61 o 
   4   0  18        1.12       -1.48      2.32 o 
   5   0  18        4.05        1.97      3.26 o 
   6   0  18       14.41       25.15      4.73 o 
   7   0  18        0.65       -4.04      4.04 o 
  -7   1  18       13.07       10.75      4.83 o 
  -6   1  18        7.69       13.61      4.14 o 
  -5   1  18       39.28       48.14      5.33 o 
  -4   1  18        6.27        5.07      2.06 o 
  -3   1  18       11.63       10.50      2.03 o 
  -2   1  18       49.57       49.78      4.93 o 
  -1   1  18       37.08       31.72      3.60 o 
   0   1  18       50.39       49.97      2.75 o 
   1   1  18       37.12       30.49      2.16 o 
   2   1  18       49.53       50.52      2.89 o 
   3   1  18       11.63       11.22      3.21 o 
   4   1  18        6.28        5.52      3.06 o 
   5   1  18       39.26       46.66      5.23 o 
   6   1  18        7.69        8.19      4.34 o 
   7   1  18       13.07       23.67      5.33 o 
  -6   2  18        0.93        1.18      4.04 o 
  -5   2  18       17.79        5.82      3.95 o 
  -4   2  18       63.97       57.61      5.62 o 
  -3   2  18      598.30      618.13     13.44 o 
   0   2  18       15.88       20.32      2.37 o 
   3   2  18      598.48      617.31     13.53 o 
   4   2  18       64.01       66.39      5.72 o 
   5   2  18       17.79       16.11      2.61 o 
   6   2  18        0.93        5.52      4.04 o 
  -6   3  18        0.71       -3.16      3.85 o 
  -5   3  18        2.86       -1.30      2.13 o 
  -4   3  18       33.24       44.00      5.13 o 
  -3   3  18       31.84       38.47      4.44 o 
  -2   3  18      198.02      191.08      5.28 o 
  -1   3  18      165.60      150.54      4.38 o 
   0   3  18        2.66        3.16      1.73 o 
   1   3  18      165.61      160.65      4.82 o 
   2   3  18      197.99      197.14      5.75 o 
   3   3  18       31.85       32.78      2.24 o 
   4   3  18       33.22       37.71      2.96 o 
   5   3  18        2.87        5.54      2.16 o 
   6   3  18        0.71        1.68      3.95 o 
  -6   4  18        5.88        0.20      4.34 o 
  -5   4  18        1.11        1.31      2.26 o 
  -4   4  18        6.42        6.30      2.33 o 
  -3   4  18      157.43      177.14      5.75 o 
  -2   4  18      108.50      117.74      7.99 o 
  -1   4  18      171.38      153.39      5.23 o 
   0   4  18        8.71        9.21      3.95 o 
   1   4  18      171.32      157.28      5.12 o 
   2   4  18      108.50      109.10      3.43 o 
   3   4  18      157.33      171.86      9.02 o 
   4   4  18        6.42        7.86      2.25 o 
   5   4  18        1.11       -2.09      2.09 o 
   6   4  18        5.88       12.33      4.34 o 
  -5   5  18        4.25        7.08      2.65 o 
  -4   5  18        2.05        0.51      2.19 o 
  -3   5  18       30.24       24.04      2.72 o 
  -2   5  18      106.42      112.42      9.67 o 
  -1   5  18       18.56       17.55      3.45 o 
   0   5  18        0.06       -0.66      1.60 o 
   1   5  18       18.58       14.11      2.16 o 
   2   5  18      106.35      103.97      5.82 o 
   3   5  18       30.24       24.52      2.51 o 
   4   5  18        2.06        1.78      2.66 o 
   5   5  18        4.25        5.23      3.35 o 
  -4   6  18        2.83        0.24      3.21 o 
  -3   6  18       10.79       14.51      2.55 o 
  -2   6  18        1.69        1.20      1.95 o 
  -1   6  18       13.90       16.90      2.40 o 
   0   6  18        0.91       -0.62      4.00 o 
   1   6  18       13.89       20.22      3.21 o 
   2   6  18        1.69       -0.33      1.85 o 
   3   6  18       10.79       13.38      2.37 o 
   4   6  18        2.83        0.39      2.66 o 
  -3   7  18        4.41        8.19      3.55 o 
  -2   7  18        2.75        1.46      2.17 o 
  -1   7  18        1.36        1.28      1.97 o 
   0   7  18        3.29        2.46      1.98 o 
   1   7  18        1.35        1.96      1.94 o 
   2   7  18        2.75        3.65      2.13 o 
   3   7  18        4.41        5.51      2.47 o 
   1   0  19      167.50      171.99      5.02 o 
   2   0  19       26.64       26.80      2.30 o 
   3   0  19        0.02       -1.82      1.82 o 
   4   0  19        0.03        0.87      4.14 o 
   5   0  19       34.60       37.09      4.93 o 
   6   0  19        1.14       -3.65      3.65 o 
  -6   1  19       35.54       26.24      5.13 o 
  -5   1  19       28.96       23.18      4.44 o 
  -4   1  19       40.20       44.72      6.21 o 
  -3   1  19       54.81       52.11      3.10 o 
  -2   1  19        8.61        9.51      1.87 o 
  -1   1  19       22.77       30.01      3.35 o 
   0   1  19        3.29        5.09      1.57 o 
   1   1  19       22.73       27.76      4.19 o 
   2   1  19        8.61       11.11      3.60 o 
   3   1  19       54.80       48.47      4.09 o 
   4   1  19       40.19       42.84      3.13 o 
   5   1  19       28.95       23.79      2.99 o 
   6   1  19       35.53       33.44      5.13 o 
  -6   2  19       10.64        4.04      4.14 o 
  -5   2  19       14.25       20.52      4.44 o 
  -4   2  19       56.05       56.33      5.43 o 
  -3   2  19       13.69       16.79      3.40 o 
  -2   2  19       44.70       45.28      3.75 o 
  -1   2  19        2.61        0.95      2.86 o 
   1   2  19        2.62        0.29      2.17 o 
   2   2  19       44.68       49.59      3.00 o 
   3   2  19       13.67       10.15      2.22 o 
   4   2  19       56.06       56.66      3.95 o 
   5   2  19       14.24       19.15      2.86 o 
   6   2  19       10.64       10.16      4.44 o 
  -6   3  19        3.74        3.95      4.24 o 
  -5   3  19       16.24       16.08      4.54 o 
  -4   3  19      139.22      143.23      8.29 o 
  -3   3  19       85.49       85.23      6.02 o 
  -2   3  19      291.79      298.65      7.26 o 
  -1   3  19      175.20      174.41      5.97 o 
   0   3  19      124.80      114.93      3.81 o 
   1   3  19      175.27      164.69      5.01 o 
   2   3  19      291.77      301.07      7.60 o 
   3   3  19       85.52       87.31      3.49 o 
   4   3  19      139.15      148.92      5.33 o 
   5   3  19       16.22       17.01      2.68 o 
   6   3  19        3.74        8.78      4.34 o 
  -5   4  19        5.05        0.90      2.37 o 
  -4   4  19       15.90       20.16      4.73 o 
  -3   4  19        0.94       -0.25      2.05 o 
  -2   4  19       19.51       19.73      3.65 o 
  -1   4  19       40.56       39.36      4.24 o 
   0   4  19        1.36       -1.68      2.47 o 
   1   4  19       40.61       41.28      2.89 o 
   2   4  19       19.50       15.45      3.80 o 
   3   4  19        0.94        2.95      1.51 o 
   4   4  19       15.90       16.38      2.62 o 
   5   4  19        5.03        3.69      5.08 o 
  -5   5  19        1.74        3.31      4.19 o 
  -4   5  19       12.69       10.71      2.55 o 
  -3   5  19        1.64        1.85      2.09 o 
  -2   5  19       35.85       30.87      3.16 o 
  -1   5  19       13.34        8.78      2.02 o 
   0   5  19        2.09        2.55      1.85 o 
   1   5  19       13.34       14.58      2.16 o 
   2   5  19       35.88       28.39      2.62 o 
   3   5  19        1.64       -0.57      1.78 o 
   4   5  19       12.68        9.17      3.26 o 
   5   5  19        1.75        4.04      3.35 o 
  -4   6  19        0.62        2.98      4.88 o 
  -3   6  19       21.67       25.98      2.96 o 
  -2   6  19       11.99       12.18      2.41 o 
  -1   6  19        4.02        3.60      1.95 o 
   0   6  19        2.78        3.95      1.99 o 
   1   6  19        4.02        5.41      1.95 o 
   2   6  19       11.98       10.07      2.20 o 
   3   6  19       21.69       18.91      2.51 o 
   4   6  19        0.62       -0.10      2.76 o 
  -2   7  19        0.01       -0.91      2.05 o 
  -1   7  19        0.25       -0.81      1.91 o 
   0   7  19        0.09        1.01      1.94 o 
   1   7  19        0.25        1.40      2.32 o 
   2   7  19        0.01        0.93      1.94 o 
   0   0  20        0.36       -0.10      2.07 o 
   1   0  20        5.83        5.48      1.71 o 
   2   0  20        7.36       10.53      2.71 o 
   3   0  20        9.38        9.58      2.22 o 
   4   0  20        8.12        7.03      2.13 o 
   5   0  20        1.13        3.16      3.95 o 
   6   0  20        3.26       -0.49      4.24 o 
  -6   1  20        2.90        4.54      4.44 o 
  -5   1  20       17.77        9.47      4.04 o 
  -4   1  20       44.04       50.00      3.22 o 
  -3   1  20       21.10       20.21      2.34 o 
  -2   1  20       38.07       34.45      2.49 o 
  -1   1  20        3.59        6.12      1.68 o 
   0   1  20       22.37       19.24      1.97 o 
   1   1  20        3.59        6.90      1.81 o 
   2   1  20       38.08       32.62      2.58 o 
   3   1  20       21.09       21.13      2.49 o 
   4   1  20       44.04       42.15      3.24 o 
   5   1  20       17.77       18.29      2.73 o 
   6   1  20        2.90        5.33      4.04 o 
  -6   2  20        2.16       -3.95      3.95 o 
  -5   2  20        5.02        3.55      3.85 o 
  -4   2  20       33.90       33.34      4.64 o 
  -3   2  20      216.40      222.35      6.27 o 
  -2   2  20      130.17      129.24      4.29 o 
  -1   2  20      120.39      108.81      5.13 o 
   1   2  20      120.46      116.80      5.72 o 
   2   2  20      130.17      130.24      4.67 o 
   3   2  20      216.42      216.50      6.52 o 
   4   2  20       33.93       33.83      3.06 o 
   5   2  20        5.00        8.96      2.53 o 
   6   2  20        2.16        7.10      3.85 o 
  -6   3  20        5.11        4.93      4.83 o 
  -5   3  20        6.61        7.30      4.24 o 
  -4   3  20        3.19       -0.89      3.45 o 
  -3   3  20       21.97       19.24      3.85 o 
  -2   3  20       64.46       58.00      5.03 o 
  -1   3  20      116.11      116.77      3.84 o 
   0   3  20        5.22        5.22      1.64 o 
   1   3  20      116.12      105.05      4.11 o 
   2   3  20       64.45       63.68      3.35 o 
   3   3  20       21.97       19.54      2.36 o 
   4   3  20        3.19        7.26      2.18 o 
   5   3  20        6.62        5.24      2.66 o 
   6   3  20        5.12        3.95      3.75 o 
  -5   4  20        7.43        5.20      2.39 o 
  -4   4  20       67.23       66.08      3.97 o 
  -3   4  20       10.99       16.56      2.47 o 
  -2   4  20       31.06       33.54      4.04 o 
  -1   4  20      139.08      134.55      6.81 o 
   0   4  20        1.11        1.58      2.47 o 
   1   4  20      139.06      120.19      4.60 o 
   2   4  20       31.01       32.59      2.68 o 
   3   4  20       11.00       15.98      1.93 o 
   4   4  20       67.26       65.41      5.82 o 
   5   4  20        7.44       10.47      2.61 o 
  -5   5  20       16.57       17.91      5.13 o 
  -4   5  20        3.88        3.50      2.25 o 
  -3   5  20       26.44       22.50      2.89 o 
  -2   5  20        8.98        3.28      2.17 o 
  -1   5  20        6.58        7.14      2.09 o 
   0   5  20        2.57        3.56      2.02 o 
   1   5  20        6.58        5.07      1.95 o 
   2   5  20        8.97        6.25      2.02 o 
   3   5  20       26.46       23.71      2.64 o 
   4   5  20        3.88        3.26      2.96 o 
   5   5  20       16.57       19.83      4.14 o 
  -4   6  20        2.76       -0.95      2.41 o 
  -3   6  20        6.57        6.46      2.51 o 
  -2   6  20       16.26       17.31      2.65 o 
  -1   6  20        8.70        5.61      3.85 o 
   0   6  20        0.23       -2.07      2.07 o 
   1   6  20        8.71        8.84      2.16 o 
   2   6  20       16.25       15.93      2.47 o 
   3   6  20        6.57       11.07      2.34 o 
   4   6  20        2.76       -2.47      2.86 o 
  -2   7  20        3.09        3.20      2.13 o 
  -1   7  20        3.89        5.49      2.16 o 
   0   7  20       21.02       21.77      2.68 o 
   1   7  20        3.89        8.37      3.45 o 
   2   7  20        3.09        5.47      2.16 o 
   1   0  21       48.69       47.75      2.86 o 
   2   0  21       53.82       54.89      4.98 o 
   3   0  21       17.02       17.79      2.96 o 
   4   0  21       16.05       16.33      2.56 o 
   5   0  21       29.16       27.72      4.73 o 
   6   0  21        2.82        5.52      4.34 o 
  -6   1  21       18.02       15.78      4.64 o 
  -5   1  21       30.34       29.89      5.03 o 
  -4   1  21       85.76       83.26      4.08 o 
  -3   1  21       49.42       48.81      3.22 o 
  -2   1  21      170.72      163.60      5.00 o 
  -1   1  21        0.64        2.22      1.78 o 
   0   1  21       17.69       15.70      2.61 o 
   1   1  21        0.64        1.38      1.73 o 
   2   1  21      170.76      161.95      7.15 o 
   3   1  21       49.41       57.00      5.08 o 
   4   1  21       85.78       84.21      7.99 o 
   5   1  21       30.36       28.35      3.05 o 
   6   1  21       18.02       22.79      4.83 o 
  -6   2  21       11.60        6.21      4.44 o 
  -5   2  21       10.44        7.69      4.24 o 
  -4   2  21       13.40       16.38      4.04 o 
  -3   2  21        8.98        5.95      1.95 o 
  -2   2  21       33.52       36.75      2.60 o 
  -1   2  21      162.54      164.44      6.51 o 
   0   2  21      208.27      221.76      8.19 o 
   1   2  21      162.56      163.99      5.05 o 
   2   2  21       33.50       36.18      2.86 o 
   3   2  21        8.98        6.86      2.08 o 
   4   2  21       13.41       15.66      2.63 o 
   5   2  21       10.44       11.93      2.58 o 
   6   2  21       11.61       11.34      4.34 o 
  -6   3  21        4.51        1.78      4.44 o 
  -5   3  21        2.01        0.99      3.85 o 
  -4   3  21        3.05        1.68      3.65 o 
  -3   3  21       98.21       97.76      6.61 o 
  -2   3  21      171.15      167.40      7.99 o 
  -1   3  21       37.23       34.75      2.28 o 
   0   3  21       95.06       89.98      3.74 o 
   1   3  21       37.21       28.40      2.52 o 
   2   3  21      171.15      172.34      5.41 o 
   3   3  21       98.21       90.33      4.13 o 
   4   3  21        3.05        5.11      2.23 o 
   5   3  21        2.02        2.59      2.30 o 
   6   3  21        4.52       14.80      4.44 o 
  -5   4  21       26.02       23.44      3.15 o 
  -4   4  21        2.39        2.98      2.32 o 
  -3   4  21       17.79       19.93      4.14 o 
  -2   4  21       20.95       22.98      3.65 o 
  -1   4  21       17.68       16.08      3.26 o 
   0   4  21        5.89       -1.09      2.56 o 
   1   4  21       17.67       16.11      2.30 o 
   2   4  21       20.96       17.81      2.34 o 
   3   4  21       17.79       16.88      3.26 o 
   4   4  21        2.38        1.90      2.16 o 
   5   4  21       26.02       26.53      3.20 o 
  -4   5  21        2.43        1.18      2.29 o 
  -3   5  21       38.83       44.25      3.45 o 
  -2   5  21       10.93        7.24      2.20 o 
  -1   5  21       37.26       35.29      2.92 o 
   0   5  21       13.50       15.51      2.29 o 
   1   5  21       37.24       32.10      2.82 o 
   2   5  21       10.94        8.05      2.20 o 
   3   5  21       38.81       35.91      3.03 o 
   4   5  21        2.43        1.78      3.16 o 
  -3   6  21       11.47       10.16      2.58 o 
  -2   6  21       33.14       29.90      2.96 o 
  -1   6  21        0.80        3.06      2.12 o 
   0   6  21        2.67        1.63      1.88 o 
   1   6  21        0.79        1.23      1.95 o 
   2   6  21       33.15       32.05      2.89 o 
   3   6  21       11.47       19.26      3.26 o 
  -2   7  21        4.30        1.88      3.06 o 
  -1   7  21       12.72       16.44      2.81 o 
   0   7  21        1.78        3.68      2.08 o 
   1   7  21       12.73       10.42      2.47 o 
   2   7  21        4.31        6.83      3.50 o 
   0   0  22       18.38       11.05      2.66 o 
   1   0  22       72.81       73.98      7.69 o 
   2   0  22        2.82        5.22      1.99 o 
   3   0  22      139.62      140.97      5.19 o 
   4   0  22        3.38        4.21      2.04 o 
   5   0  22        2.08        4.27      2.76 o 
   6   0  22       11.22       10.75      4.44 o 
  -6   1  22        8.82        3.95      4.34 o 
  -5   1  22       10.25       13.02      4.24 o 
  -4   1  22       14.70       17.18      2.46 o 
  -3   1  22       34.80       30.22      2.68 o 
  -2   1  22        8.77        9.75      1.97 o 
  -1   1  22        9.12        8.09      1.85 o 
   0   1  22        1.29        0.04      1.74 o 
   1   1  22        9.12       10.94      2.09 o 
   2   1  22        8.78       12.61      2.18 o 
   3   1  22       34.81       32.62      2.84 o 
   4   1  22       14.72       16.47      2.70 o 
   5   1  22       10.23       15.58      2.77 o 
   6   1  22        8.81        5.92      4.34 o 
  -6   2  22        7.41        8.29      4.64 o 
  -5   2  22       21.22       24.37      4.93 o 
  -4   2  22       20.90       25.28      2.63 o 
  -3   2  22       10.85        9.09      3.65 o 
  -2   2  22       38.93       39.86      2.65 o 
  -1   2  22      130.11      131.51      7.84 o 
   0   2  22      214.12      212.82      5.90 o 
   1   2  22      130.09      130.93      6.07 o 
   2   2  22       38.91       40.04      3.00 o 
   3   2  22       10.86        9.07      2.23 o 
   4   2  22       20.92       18.23      2.68 o 
   5   2  22       21.23       23.90      3.08 o 
   6   2  22        7.41       12.13      4.73 o 
  -5   3  22        4.96        6.12      4.54 o 
  -4   3  22       14.40       23.97      4.64 o 
  -3   3  22       26.19       24.86      4.14 o 
  -2   3  22      119.04      116.99      6.61 o 
  -1   3  22       11.38       17.56      3.55 o 
   0   3  22      231.83      204.54      5.58 o 
   1   3  22       11.38       14.99      2.09 o 
   2   3  22      119.04      109.77      4.46 o 
   3   3  22       26.19       23.82      2.60 o 
   4   3  22       14.39       15.63      2.67 o 
   5   3  22        4.96        0.67      3.55 o 
  -5   4  22       19.84       18.41      3.00 o 
  -4   4  22       17.13       18.24      4.00 o 
  -3   4  22       16.71       14.30      3.95 o 
  -2   4  22       58.20       58.99      5.23 o 
  -1   4  22        7.65        9.86      3.06 o 
   0   4  22       12.74        5.33      2.76 o 
   1   4  22        7.65        6.51      2.76 o 
   2   4  22       58.23       62.64      3.59 o 
   3   4  22       16.68       11.84      2.22 o 
   4   4  22       17.12       21.98      2.89 o 
   5   4  22       19.84       21.06      3.06 o 
  -4   5  22        1.93        1.92      3.65 o 
  -3   5  22       20.04       20.19      2.79 o 
  -2   5  22       13.34       15.37      2.58 o 
  -1   5  22        5.18        0.99      1.88 o 
   0   5  22        8.38        6.17      2.16 o 
   1   5  22        5.18        2.21      1.88 o 
   2   5  22       13.35       13.17      2.41 o 
   3   5  22       20.05       18.31      2.58 o 
   4   5  22        1.94        1.87      3.16 o 
  -3   6  22        6.42        8.79      5.13 o 
  -2   6  22       20.99       17.88      2.61 o 
  -1   6  22       19.65       18.49      2.54 o 
   0   6  22        6.60        4.24      2.22 o 
   1   6  22       19.64       17.58      2.54 o 
   2   6  22       21.01       19.84      2.68 o 
   3   6  22        6.42       12.09      2.47 o 
  -1   7  22        0.70        6.11      3.50 o 
   0   7  22        0.00       -1.88      1.88 o 
   1   7  22        0.70        0.08      2.13 o 
   1   0  23       36.02       49.56      3.03 o 
   2   0  23        4.00        6.12      2.09 o 
   3   0  23        0.09        0.57      1.99 o 
   4   0  23       34.27       39.38      4.83 o 
   5   0  23        0.06        1.24      2.17 o 
   6   0  23       25.68       27.52      5.62 o 
  -6   1  23       14.24       22.89      5.13 o 
  -5   1  23       37.28       34.13      5.23 o 
  -4   1  23       23.46       23.34      2.75 o 
  -3   1  23       68.32       72.75      3.79 o 
  -2   1  23      123.34      121.29      4.49 o 
  -1   1  23       40.68       46.76      2.89 o 
   0   1  23       15.65       18.21      2.23 o 
   1   1  23       40.66       39.58      2.86 o 
   2   1  23      123.37      116.19      5.57 o 
   3   1  23       68.36       70.25      3.85 o 
   4   1  23       23.47       26.64      2.85 o 
   5   1  23       37.28       34.06      3.29 o 
   6   1  23       14.24       24.37      5.13 o 
  -6   2  23       15.66       19.14      5.23 o 
  -5   2  23        2.71        4.54      4.14 o 
  -4   2  23       19.30       17.63      2.61 o 
  -3   2  23       12.18        8.79      1.99 o 
  -2   2  23       41.72       45.63      5.08 o 
  -1   2  23      188.29      197.04      5.69 o 
   0   2  23       31.18       31.16      3.01 o 
   1   2  23      188.23      201.67      6.12 o 
   2   2  23       41.72       45.28      3.70 o 
   3   2  23       12.19       16.50      4.24 o 
   4   2  23       19.30       16.18      2.56 o 
   5   2  23        2.72        6.51      5.72 o 
   6   2  23       15.67       24.17      5.03 o 
  -5   3  23        9.87        8.98      4.34 o 
  -4   3  23       19.42       22.00      4.44 o 
  -3   3  23       13.65        9.47      3.65 o 
  -2   3  23        9.32       11.44      3.26 o 
  -1   3  23       46.08       43.70      4.34 o 
   0   3  23      107.00      117.58      9.47 o 
   1   3  23       46.08       38.76      2.71 o 
   2   3  23        9.33        8.57      2.05 o 
   3   3  23       13.64       13.70      3.30 o 
   4   3  23       19.43       20.11      2.81 o 
   5   3  23        9.87       12.49      2.84 o 
  -5   4  23        6.84        8.30      2.70 o 
  -4   4  23        1.33        0.16      2.46 o 
  -3   4  23        1.00        2.47      3.55 o 
  -2   4  23       15.56        7.99      3.35 o 
  -1   4  23       36.96       30.97      4.04 o 
   0   4  23        0.27        0.89      2.47 o 
   1   4  23       36.97       32.65      4.04 o 
   2   4  23       15.56       16.70      2.34 o 
   3   4  23        1.00        1.97      1.88 o 
   4   4  23        1.33        3.55      3.06 o 
   5   4  23        6.83       13.44      2.79 o 
  -4   5  23       74.97       85.85      5.47 o 
  -3   5  23       23.62       25.30      3.06 o 
  -2   5  23        3.26        2.13      2.15 o 
  -1   5  23        0.86        2.03      1.95 o 
   0   5  23        1.83        0.94      1.95 o 
   1   5  23        0.86        0.11      1.94 o 
   2   5  23        3.26        0.26      2.66 o 
   3   5  23       23.61       25.73      2.82 o 
   4   5  23       74.96       81.19      6.12 o 
  -3   6  23        2.04        0.11      4.29 o 
  -2   6  23       19.33       17.07      2.68 o 
  -1   6  23        2.01        3.84      4.59 o 
   0   6  23        0.75       -1.81      1.81 o 
   1   6  23        2.01        4.46      2.81 o 
   2   6  23       19.32       19.45      5.62 o 
   3   6  23        2.04        2.50      2.15 o 
   0   7  23        0.00       -0.16      2.15 o 
   0   0  24        0.40        3.55      2.76 o 
   1   0  24       13.85       11.48      2.13 o 
   2   0  24       62.04       63.58      5.08 o 
   3   0  24       73.28       75.56      3.88 o 
   4   0  24       18.85       20.70      2.72 o 
   5   0  24       10.59        9.93      4.04 o 
   6   0  24       24.15       20.32      5.23 o 
  -6   1  24        1.30        4.14      4.34 o 
  -5   1  24        2.59       -1.78      3.95 o 
  -4   1  24       23.17       22.65      2.77 o 
  -3   1  24        2.81        3.75      2.04 o 
  -2   1  24       28.65       31.15      5.57 o 
  -1   1  24       92.41       91.66      4.12 o 
   0   1  24       29.45       26.40      2.49 o 
   1   1  24       92.38      101.69      9.12 o 
   2   1  24       28.65       27.92      2.61 o 
   3   1  24        2.81        3.53      2.76 o 
   4   1  24       23.16       26.34      2.89 o 
   5   1  24        2.58        5.25      2.55 o 
   6   1  24        1.30       -2.96      4.54 o 
  -5   2  24       13.71       16.38      4.83 o 
  -4   2  24        3.42        2.12      3.30 o 
  -3   2  24       28.91       27.65      2.54 o 
  -2   2  24       42.36       38.98      2.68 o 
  -1   2  24       24.78       25.28      2.35 o 
   0   2  24       30.63       30.58      3.11 o 
   1   2  24       24.79       24.15      2.54 o 
   2   2  24       42.35       40.95      3.10 o 
   3   2  24       28.92       28.03      2.85 o 
   4   2  24        3.41        4.20      2.23 o 
   5   2  24       13.72       17.43      3.60 o 
  -5   3  24       14.27       15.98      4.64 o 
  -4   3  24        3.89        1.87      3.65 o 
  -3   3  24       46.40       51.59      5.43 o 
  -2   3  24       27.28       25.35      3.95 o 
  -1   3  24       48.33       50.21      4.73 o 
   0   3  24       36.67       40.74      2.91 o 
   1   3  24       48.30       46.21      2.92 o 
   2   3  24       27.28       30.05      2.68 o 
   3   3  24       46.42       48.83      3.38 o 
   4   3  24        3.88        2.92      3.40 o 
   5   3  24       14.28       17.78      3.11 o 
  -4   4  24       14.79       14.55      2.85 o 
  -3   4  24       49.28       61.06      5.82 o 
  -2   4  24        0.34       -3.06      3.06 o 
  -1   4  24       17.20       18.94      3.55 o 
   0   4  24       45.18       33.34      4.04 o 
   1   4  24       17.18       16.77      3.45 o 
   2   4  24        0.34       -1.92      1.92 o 
   3   4  24       49.25       53.71      3.48 o 
   4   4  24       14.79       13.42      3.65 o 
  -4   5  24        9.37       12.59      4.24 o 
  -3   5  24       12.47       13.79      4.04 o 
  -2   5  24        1.90        1.99      2.12 o 
  -1   5  24        2.50        4.09      3.01 o 
   0   5  24        5.84        4.46      2.42 o 
   1   5  24        2.50        0.30      1.95 o 
   2   5  24        1.90        1.61      1.95 o 
   3   5  24       12.47       15.12      4.44 o 
   4   5  24        9.36        9.27      3.75 o 
  -2   6  24       16.57       14.92      2.65 o 
  -1   6  24       28.90       34.14      4.14 o 
   0   6  24       31.90       28.37      4.00 o 
   1   6  24       28.91       38.96      4.64 o 
   2   6  24       16.56       16.35      2.62 o 
   1   0  25       20.30       20.02      2.41 o 
   2   0  25        8.19        5.69      2.11 o 
   3   0  25        5.11        6.22      2.12 o 
   4   0  25        7.34       10.78      2.41 o 
   5   0  25        0.03        1.57      3.11 o 
  -5   1  25       17.72       11.34      4.93 o 
  -4   1  25       15.55       21.65      2.76 o 
  -3   1  25       71.59       65.36      3.64 o 
  -2   1  25       59.49       62.96      3.44 o 
  -1   1  25       77.00       78.18      3.74 o 
   0   1  25        2.37        1.67      1.88 o 
   1   1  25       76.98       75.42      3.70 o 
   2   1  25       59.46       61.61      3.45 o 
   3   1  25       71.60       66.14      3.65 o 
   4   1  25       15.53       16.75      2.75 o 
   5   1  25       17.74       20.94      4.14 o 
  -5   2  25        9.46        7.50      4.34 o 
  -4   2  25        2.74        3.18      2.27 o 
  -3   2  25       42.15       42.19      3.01 o 
  -2   2  25        7.92        8.13      1.97 o 
  -1   2  25        2.47        1.32      1.78 o 
   0   2  25        0.53        3.49      2.22 o 
   1   2  25        2.48        0.31      1.85 o 
   2   2  25        7.91        8.48      2.16 o 
   3   2  25       42.18       42.42      3.30 o 
   4   2  25        2.75        3.79      2.41 o 
   5   2  25        9.46       10.47      2.77 o 
  -5   3  25        3.52       -2.76      4.34 o 
  -4   3  25       17.96       21.80      4.73 o 
  -3   3  25        5.00        2.56      3.55 o 
  -2   3  25       10.77        7.00      3.26 o 
  -1   3  25      103.13      102.30      6.21 o 
   0   3  25      183.48      170.85      7.69 o 
   1   3  25      103.20      100.45      4.15 o 
   2   3  25       10.78        7.50      2.16 o 
   3   3  25        5.00        2.15      2.11 o 
   4   3  25       17.97       27.36      3.60 o 
   5   3  25        3.52        1.84      4.39 o 
  -4   4  25       16.52       14.90      4.34 o 
  -3   4  25       12.55       14.60      4.34 o 
  -2   4  25        1.91        0.30      3.16 o 
  -1   4  25       11.97        8.19      3.16 o 
   0   4  25       53.34       52.08      4.83 o 
   1   4  25       11.97       12.33      3.55 o 
   2   4  25        1.91        1.90      1.99 o 
   3   4  25       12.55       18.22      2.58 o 
   4   4  25       16.50       24.56      4.04 o 
  -3   5  25       10.13       12.23      2.79 o 
  -2   5  25       10.07       11.25      2.44 o 
  -1   5  25        4.98        4.72      2.61 o 
   0   5  25        6.32        7.13      2.26 o 
   1   5  25        4.98        5.92      2.23 o 
   2   5  25       10.07       11.65      2.48 o 
   3   5  25       10.13       17.19      4.44 o 
  -2   6  25        7.40        4.99      2.41 o 
  -1   6  25        1.59        7.87      2.61 o 
   0   6  25        0.16       -0.68      2.05 o 
   1   6  25        1.59        4.15      2.30 o 
   2   6  25        7.40        8.08      2.40 o 
   0   0  26       90.83       97.66      6.02 o 
   1   0  26       14.88       14.71      4.24 o 
   2   0  26      167.97      185.10      5.91 o 
   3   0  26       10.13       13.12      2.32 o 
   4   0  26       15.69        9.07      2.56 o 
   5   0  26       79.38       90.54      4.76 o 
  -5   1  26        1.61        9.27      4.73 o 
  -4   1  26        2.26        1.70      2.20 o 
  -3   1  26        1.66        1.89      3.50 o 
  -2   1  26       10.93        8.19      2.96 o 
  -1   1  26        5.05        5.65      2.02 o 
   0   1  26       65.88       72.80      4.44 o 
   1   1  26        5.05        2.93      3.40 o 
   2   1  26       10.92        8.51      2.25 o 
   3   1  26        1.66        4.14      2.27 o 
   4   1  26        2.26        1.60      3.85 o 
   5   1  26        1.61       -1.89      2.96 o 
  -5   2  26       24.26       32.36      5.62 o 
  -4   2  26        2.62        0.39      3.85 o 
  -3   2  26        8.26        6.40      2.17 o 
  -2   2  26        4.08        0.68      2.91 o 
  -1   2  26      122.08      127.76      4.57 o 
   0   2  26        7.87        6.25      2.01 o 
   1   2  26      122.13      127.38      4.77 o 
   2   2  26        4.09        2.18      2.13 o 
   3   2  26        8.25        6.24      2.41 o 
   4   2  26        2.63        1.06      2.21 o 
   5   2  26       24.28       29.50      3.52 o 
  -5   3  26        3.95       -3.85      3.85 o 
  -4   3  26       11.31       10.16      4.04 o 
  -3   3  26        1.80        4.44      3.45 o 
  -2   3  26        8.06        3.26      3.16 o 
  -1   3  26        4.64        5.33      3.16 o 
   0   3  26        9.31       13.02      2.96 o 
   1   3  26        4.64        5.20      2.22 o 
   2   3  26        8.07        3.62      4.78 o 
   3   3  26        1.79        1.08      3.01 o 
   4   3  26       11.31       11.33      2.74 o 
   5   3  26        3.95        1.99      3.30 o 
  -4   4  26       32.37       24.56      4.83 o 
  -3   4  26        1.07       -1.87      3.55 o 
  -2   4  26        9.40       16.38      3.85 o 
  -1   4  26       17.44       17.95      3.85 o 
   0   4  26       10.49       13.71      3.26 o 
   1   4  26       17.43       19.14      3.65 o 
   2   4  26        9.39       12.43      3.45 o 
   3   4  26        1.07        4.49      2.09 o 
   4   4  26       32.36       41.73      4.93 o 
  -3   5  26        4.22        3.02      2.81 o 
  -2   5  26        2.28       -0.45      2.20 o 
  -1   5  26        4.23        3.50      2.23 o 
   0   5  26       13.68       17.67      2.72 o 
   1   5  26        4.23        0.49      2.07 o 
   2   5  26        2.29        2.27      2.66 o 
   3   5  26        4.22        5.24      2.41 o 
  -1   6  26       36.08       34.32      3.35 o 
   0   6  26        1.05       -2.18      3.50 o 
   1   6  26       36.07       37.51      3.49 o 
   1   0  27        6.55        9.75      2.11 o 
   2   0  27       82.88       85.61      4.11 o 
   3   0  27        2.70        3.59      2.11 o 
   4   0  27        9.50       12.70      2.68 o 
   5   0  27        4.74        3.47      4.83 o 
  -5   1  27       16.74       16.92      3.03 o 
  -4   1  27        0.52        1.00      2.17 o 
  -3   1  27       95.87       92.86      4.21 o 
  -2   1  27       40.12       44.71      3.05 o 
  -1   1  27       14.05       16.85      2.32 o 
   0   1  27      118.58      118.60      5.08 o 
   1   1  27       14.06       17.01      3.11 o 
   2   1  27       40.12       37.71      3.06 o 
   3   1  27       95.80       82.90      6.17 o 
   4   1  27        0.52       -1.58      2.28 o 
   5   1  27       16.74       16.85      3.16 o 
  -5   2  27        2.40       10.26      4.73 o 
  -4   2  27        0.84        0.39      3.55 o 
  -3   2  27       17.39       15.57      2.41 o 
  -2   2  27       51.15       49.46      4.93 o 
  -1   2  27       52.63       50.26      3.70 o 
   0   2  27        0.54       -0.18      1.70 o 
   1   2  27       52.65       54.22      4.69 o 
   2   2  27       51.17       60.93      3.65 o 
   3   2  27       17.39       14.80      2.54 o 
   4   2  27        0.84       -2.03      3.35 o 
   5   2  27        2.40        0.19      2.66 o 
  -4   3  27        2.64       -0.99      3.55 o 
  -3   3  27       18.22       15.98      4.34 o 
  -2   3  27        4.75        6.31      3.35 o 
  -1   3  27       71.72       77.24      5.72 o 
   0   3  27       16.63       14.99      3.26 o 
   1   3  27       71.73       79.51      5.82 o 
   2   3  27        4.76        4.19      2.23 o 
   3   3  27       18.23       21.43      4.34 o 
   4   3  27        2.64        0.03      2.41 o 
  -4   4  27        5.21        0.69      4.24 o 
  -3   4  27        2.89        2.56      3.75 o 
  -2   4  27        1.73       -2.07      3.26 o 
  -1   4  27       10.42        8.38      3.26 o 
   0   4  27       41.06       42.61      4.83 o 
   1   4  27       10.43        9.08      3.26 o 
   2   4  27        1.73       -0.39      2.66 o 
   3   4  27        2.89        4.64      2.23 o 
   4   4  27        5.21       10.16      3.65 o 
  -3   5  27        9.30        6.34      2.75 o 
  -2   5  27        1.09       -1.21      2.71 o 
  -1   5  27        0.99        0.57      2.27 o 
   0   5  27        9.50        8.12      2.43 o 
   1   5  27        0.99        2.18      2.06 o 
   2   5  27        1.09        2.22      2.27 o 
   3   5  27        9.31        6.77      2.40 o 
  -1   6  27        9.19        5.19      2.41 o 
   0   6  27        0.30        0.08      2.15 o 
   1   6  27        9.19        8.63      2.65 o 
   0   0  28      412.42      434.24     14.60 o 
   1   0  28        0.08        0.17      1.87 o 
   2   0  28       28.55       30.79      2.88 o 
   3   0  28       23.79       22.09      3.45 o 
   4   0  28        1.56        1.50      3.16 o 
   5   0  28        0.64       -0.10      2.55 o 
  -5   1  28        6.39        7.75      2.73 o 
  -4   1  28        9.56        9.73      2.50 o 
  -3   1  28        9.59        4.68      3.80 o 
  -2   1  28       17.81       14.75      2.41 o 
  -1   1  28       15.95       20.24      3.30 o 
   0   1  28      112.12      114.21      4.28 o 
   1   1  28       15.95       13.26      2.34 o 
   2   1  28       17.81       15.13      2.46 o 
   3   1  28        9.60       14.77      2.57 o 
   4   1  28        9.55       11.66      4.78 o 
   5   1  28        6.38        7.51      2.82 o 
  -4   2  28        1.40        1.87      3.75 o 
  -3   2  28       13.14       14.70      3.95 o 
  -2   2  28       56.90       60.04      3.57 o 
  -1   2  28       15.94       18.58      2.32 o 
   0   2  28       19.18       23.93      5.13 o 
   1   2  28       15.93       18.12      2.48 o 
   2   2  28       56.92       58.41      3.66 o 
   3   2  28       13.16       14.05      2.65 o 
   4   2  28        1.41        1.90      2.86 o 
  -4   3  28        7.34        7.50      3.95 o 
  -3   3  28        3.36        3.26      3.45 o 
  -2   3  28        3.49       -1.68      3.06 o 
  -1   3  28        4.19        1.38      3.06 o 
   0   3  28        9.37        6.21      2.86 o 
   1   3  28        4.20        0.99      2.76 o 
   2   3  28        3.49        2.22      2.12 o 
   3   3  28        3.36        7.00      2.40 o 
   4   3  28        7.34        2.59      2.56 o 
  -3   4  28        2.82        3.26      3.85 o 
  -2   4  28        0.14        2.56      3.16 o 
  -1   4  28        6.96        3.65      3.16 o 
   0   4  28       52.39       42.52      4.83 o 
   1   4  28        6.97        4.64      3.26 o 
   2   4  28        0.14       -2.56      2.56 o 
   3   4  28        2.81        4.02      2.19 o 
  -2   5  28        2.44       -0.52      2.33 o 
  -1   5  28        6.03        2.29      2.41 o 
   0   5  28       10.72        8.59      2.41 o 
   1   5  28        6.03        6.18      2.37 o 
   2   5  28        2.44       -1.38      2.30 o 
   1   0  29      242.13      251.86      7.00 o 
   2   0  29        0.73       -1.36      2.27 o 
   3   0  29        2.02        0.41      2.01 o 
   4   0  29       11.00        8.35      2.57 o 
   5   0  29        0.03       -0.32      2.52 o 
  -4   1  29       19.46       20.55      5.28 o 
  -3   1  29        2.18       -0.32      1.93 o 
  -2   1  29       24.05       21.27      2.58 o 
  -1   1  29        3.85        4.80      1.97 o 
   0   1  29        0.66        1.58      1.88 o 
   1   1  29        3.85        3.10      1.99 o 
   2   1  29       24.03       23.06      2.82 o 
   3   1  29        2.18        4.68      4.14 o 
   4   1  29       19.45       18.71      3.01 o 
  -4   2  29        7.32       -0.49      3.95 o 
  -3   2  29        2.25        2.07      3.75 o 
  -2   2  29        2.84        2.10      2.01 o 
  -1   2  29        0.70        1.15      1.87 o 
   0   2  29        6.63        5.16      1.99 o 
   1   2  29        0.71       -1.15      2.02 o 
   2   2  29        2.84        3.34      2.19 o 
   3   2  29        2.25        2.43      2.18 o 
   4   2  29        7.32        5.26      3.11 o 
  -4   3  29        1.69       -2.56      3.75 o 
  -3   3  29       16.90       11.15      4.04 o 
  -2   3  29        0.72       -3.06      3.06 o 
  -1   3  29        1.92        3.26      3.06 o 
   0   3  29        0.06       -2.56      2.56 o 
   1   3  29        1.92        0.10      2.66 o 
   2   3  29        0.72       -1.48      2.76 o 
   3   3  29       16.90       10.54      4.14 o 
   4   3  29        1.69        2.96      3.26 o 
  -3   4  29        1.41        4.24      3.75 o 
  -2   4  29        4.03        0.69      3.35 o 
  -1   4  29        1.32       -2.96      2.96 o 
   0   4  29        9.65        9.27      3.26 o 
   1   4  29        1.32       -2.66      2.66 o 
   2   4  29        4.04        2.76      2.96 o 
   3   4  29        1.41       -3.32      4.04 o 
  -2   5  29       10.61        8.43      2.68 o 
  -1   5  29       25.63       24.70      3.14 o 
   0   5  29        0.64        1.24      2.27 o 
   1   5  29       25.65       33.84      4.73 o 
   2   5  29       10.62        9.31      2.72 o 
   0   0  30        2.53        6.91      2.86 o 
   1   0  30       13.28       18.64      2.56 o 
   2   0  30       17.60       22.98      2.75 o 
   3   0  30       33.78       25.12      2.89 o 
   4   0  30        0.95       -1.31      2.35 o 
  -4   1  30        1.28        3.79      2.44 o 
  -3   1  30        2.88        3.01      4.73 o 
  -2   1  30        7.75        6.56      2.27 o 
  -1   1  30       17.12       15.60      2.34 o 
   0   1  30        6.87        6.31      2.09 o 
   1   1  30       17.13       15.08      2.51 o 
   2   1  30        7.76        7.35      2.37 o 
   3   1  30        2.88        1.55      2.35 o 
   4   1  30        1.28        0.14      2.51 o 
  -4   2  30        1.39        4.34      4.04 o 
  -3   2  30        1.22        1.28      3.55 o 
  -2   2  30        3.14       -2.66      3.16 o 
  -1   2  30        1.73        0.13      1.87 o 
   0   2  30       22.59       24.29      2.56 o 
   1   2  30        1.73        0.71      2.12 o 
   2   2  30        3.14       -0.92      3.60 o 
   3   2  30        1.22       -1.22      2.20 o 
   4   2  30        1.39       -2.22      2.22 o 
  -3   3  30        4.71        0.30      3.45 o 
  -2   3  30        0.51       -2.66      3.06 o 
  -1   3  30        0.83        3.16      3.06 o 
   0   3  30        0.11       -2.47      2.47 o 
   1   3  30        0.83        0.39      2.96 o 
   2   3  30        0.51       -0.20      2.96 o 
   3   3  30        4.70        5.03      3.16 o 
  -3   4  30        0.55        3.85      3.75 o 
  -2   4  30        2.84        2.17      3.75 o 
  -1   4  30        0.61       -2.76      2.76 o 
   0   4  30        0.06       -2.17      2.66 o 
   1   4  30        0.61       -0.89      3.06 o 
   2   4  30        2.84       -2.56      2.56 o 
   3   4  30        0.55        9.77      3.45 o 
  -1   5  30        9.56       11.89      3.06 o 
   0   5  30       23.32       17.59      3.03 o 
   1   5  30        9.57       11.29      2.65 o 
   1   0  31       20.25       16.12      2.53 o 
   2   0  31       35.66       35.59      3.17 o 
   3   0  31        3.86        6.70      2.32 o 
   4   0  31        0.19       -2.19      2.42 o 
  -4   1  31        7.39        9.05      2.70 o 
  -3   1  31        1.28       -1.37      2.12 o 
  -2   1  31        0.05       -0.40      2.04 o 
  -1   1  31        9.82        9.01      2.20 o 
   0   1  31       61.80       57.10      4.78 o 
   1   1  31        9.83       10.44      2.34 o 
   2   1  31        0.05       -2.22      2.22 o 
   3   1  31        1.28        0.95      2.56 o 
   4   1  31        7.39       10.98      4.98 o 
  -4   2  31        1.03        2.56      3.95 o 
  -3   2  31        1.89       -0.79      3.85 o 
  -2   2  31        8.18        1.09      3.75 o 
  -1   2  31        0.15       -1.89      1.97 o 
   0   2  31       22.61       18.35      2.50 o 
   1   2  31        0.15       -0.14      2.56 o 
   2   2  31        8.18        8.15      2.48 o 
   3   2  31        1.89        3.59      3.16 o 
   4   2  31        1.03       -2.56      2.56 o 
  -3   3  31       10.42       14.20      4.34 o 
  -2   3  31        0.41       -2.96      2.96 o 
  -1   3  31        9.13        4.24      3.16 o 
   0   3  31        3.83       -0.39      2.76 o 
   1   3  31        9.12       13.02      3.55 o 
   2   3  31        0.40        1.28      3.26 o 
   3   3  31       10.42       13.91      3.65 o 
  -2   4  31        1.39        3.16      3.45 o 
  -1   4  31        1.01       -1.09      3.06 o 
   0   4  31        5.59        1.18      3.06 o 
   1   4  31        1.01        2.07      3.06 o 
   2   4  31        1.39       -2.96      2.96 o 
   0   0  32      264.40      238.62      9.67 o 
   1   0  32      113.16      115.55      4.66 o 
   2   0  32        1.04        0.30      3.55 o 
   3   0  32        3.19        4.72      4.34 o 
   4   0  32        4.63        3.25      2.50 o 
  -3   1  32        4.55        3.04      2.22 o 
  -2   1  32        2.20        0.85      2.15 o 
  -1   1  32       78.16       79.06      3.90 o 
   0   1  32       21.12       23.50      2.68 o 
   1   1  32       78.19       76.80      4.04 o 
   2   1  32        2.20       -1.77      2.01 o 
   3   1  32        4.55        1.39      2.41 o 
  -3   2  32        3.39        0.30      3.75 o 
  -2   2  32        4.84        2.86      3.75 o 
  -1   2  32        0.24       -1.28      2.96 o 
   0   2  32        0.47        2.40      3.45 o 
   1   2  32        0.24       -2.22      2.22 o 
   2   2  32        4.84        2.93      2.37 o 
   3   2  32        3.38       -0.26      2.32 o 
  -3   3  32        3.32       -0.30      4.14 o 
  -2   3  32        3.40        4.34      3.45 o 
  -1   3  32        0.78       -1.09      2.86 o 
   0   3  32        0.01       -2.47      2.96 o 
   1   3  32        0.78        1.28      3.06 o 
   2   3  32        3.40        4.14      3.26 o 
   3   3  32        3.32        5.52      3.45 o 
  -1   4  32        1.63       -0.69      3.35 o 
   0   4  32        0.92        2.17      3.06 o 
   1   4  32        1.63        4.54      3.26 o 
   1   0  33        8.51       13.12      4.73 o 
   2   0  33       10.52        8.66      2.49 o 
   3   0  33        8.16        9.21      2.86 o 
  -3   1  33        0.16       -0.98      2.19 o 
  -2   1  33        5.38        6.53      2.35 o 
  -1   1  33       26.18       28.66      2.95 o 
   0   1  33       62.68       68.35      7.35 o 
   1   1  33       26.17       31.61      3.26 o 
   2   1  33        5.39        4.59      2.41 o 
   3   1  33        0.16       -0.88      2.61 o 
  -3   2  33        2.05        4.44      3.95 o 
  -2   2  33        4.87        5.33      3.95 o 
  -1   2  33        2.83       -0.30      3.26 o 
   0   2  33        0.93        1.48      2.05 o 
   1   2  33        2.83        2.48      2.20 o 
   2   2  33        4.87        5.26      9.67 o 
   3   2  33        2.05       -0.15      2.30 o 
  -2   3  33        0.16        0.69      3.55 o 
  -1   3  33        0.42       -2.66      3.16 o 
   0   3  33        0.18        3.45      3.35 o 
   1   3  33        0.42       -2.37      2.96 o 
   2   3  33        0.16        2.47      3.45 o 
   0   4  33        4.67        4.83      3.26 o 
   0   0  34       23.27       23.67      4.14 o 
   1   0  34       11.75       11.00      2.47 o 
   2   0  34        4.49        7.67      4.34 o 
   3   0  34        3.08        4.69      2.53 o 
  -3   1  34        4.18        1.53      2.33 o 
  -2   1  34        0.47       -1.59      2.11 o 
  -1   1  34       12.16       15.31      2.57 o 
   0   1  34       94.94       87.23      4.22 o 
   1   1  34       12.16       17.22      2.68 o 
   2   1  34        0.47       -2.18      2.18 o 
   3   1  34        4.18        6.52      2.55 o 
  -2   2  34        7.28        6.41      3.85 o 
  -1   2  34        7.31        6.41      3.55 o 
   0   2  34        7.21       13.32      3.95 o 
   1   2  34        7.31        7.49      2.41 o 
   2   2  34        7.29        8.20      5.33 o 
  -1   3  34        1.59        2.27      3.35 o 
   0   3  34        0.76       -1.68      3.16 o 
   1   3  34        1.59       -3.16      3.16 o 
   1   0  35        6.32        3.50      2.37 o 
   2   0  35        0.49        3.70      2.30 o 
  -2   1  35        0.38       -1.01      2.24 o 
  -1   1  35       21.47       20.82      2.91 o 
   0   1  35       40.93       41.25      3.35 o 
   1   1  35       21.47       26.47      2.96 o 
   2   1  35        0.38       -2.27      2.27 o 
  -1   2  35        3.26       -2.66      3.45 o 
   0   2  35        1.10       -0.39      3.26 o 
   1   2  35        3.26       -0.39      3.16 o 
   0   0  36       57.49       55.93      5.33 o 
   1   0  36       29.14       30.26      3.17 o 
  -1   1  36        2.88        2.47      2.32 o 
   0   1  36        0.43       -2.11      2.11 o 
   1   1  36        2.89        3.18      2.41 o 
   0   2  36        6.32        9.27      3.95 o 
                                                 
